# Supplementary material for: Whole-transcriptome sequencing uncovers core regulatory modules and gene signatures of human fetal growth restriction
Source: Clin Transl Med. 2020 Jan 28;9:9. doi: 10.1186/s40169-020-0259-0 (PMC6987274; doi:10.1186/s40169-020-0259-0)
Supplement: Supplementary file 4 — Additional file 4: Table S4. Differentially expressed protein-coding genes, lncRNAs, and miRNAs. [file 40169_2020_259_MOESM4_ESM.xlsx]

## Sheet: Table S4
Tables S4. Differentially expressed protein-coding genes, lncRNAs, and miRNAs.
Geneid	Symbol	Type	log2(FoldChange)	p value	Sig.
ENSG00000183092	BEGAIN	protein_coding	-1.11888	3.24584e-05	DOWN
ENSG00000141505	ASGR1	protein_coding	-1.08989	1.93609e-06	DOWN
ENSG00000185010	F8	protein_coding	-1.06185	5.05202e-05	DOWN
ENSG00000124107	SLPI	protein_coding	-1.02319	3.22902e-05	DOWN
ENSG00000110203	FOLR3	protein_coding	-0.990033	4.756e-05	DOWN
ENSG00000161970	RPL26	protein_coding	-0.988045	3.91045e-06	DOWN
ENSG00000143847	PPFIA4	protein_coding	-0.96997	8.12451e-06	DOWN
ENSG00000142512	SIGLEC10	protein_coding	-0.960261	3.47748e-07	DOWN
ENSG00000165457	FOLR2	protein_coding	-0.95836	0.000221408	DOWN
ENSG00000180758	GPR157	protein_coding	-0.948998	2.36949e-05	DOWN
ENSG00000010327	STAB1	protein_coding	-0.933647	9.1803e-07	DOWN
ENSG00000135220	UGT2A3	protein_coding	-0.90633	0.00051635	DOWN
ENSG00000161944	ASGR2	protein_coding	-0.904683	1.22085e-05	DOWN
ENSG00000179163	FUCA1	protein_coding	-0.894338	2.62607e-05	DOWN
ENSG00000183117	CSMD1	protein_coding	-0.889908	0.00100224	DOWN
ENSG00000154655	L3MBTL4	protein_coding	-0.88635	0.000683263	DOWN
ENSG00000196154	S100A4	protein_coding	-0.885366	3.08085e-08	DOWN
ENSG00000008438	PGLYRP1	protein_coding	-0.883465	0.000171593	DOWN
ENSG00000109472	CPE	protein_coding	-0.881169	0.000850388	DOWN
ENSG00000105518	TMEM205	protein_coding	-0.879258	8.80302e-05	DOWN
ENSG00000163221	S100A12	protein_coding	-0.878615	5.81788e-05	DOWN
ENSG00000128283	CDC42EP1	protein_coding	-0.87317	0.00124406	DOWN
ENSG00000092067	CEBPE	protein_coding	-0.868897	1.95394e-05	DOWN
ENSG00000279824	AC104389.2	protein_coding	-0.86507	0.00138513	DOWN
ENSG00000150337	FCGR1A	protein_coding	-0.863537	0.000193205	DOWN
ENSG00000143537	ADAM15	protein_coding	-0.860276	2.10163e-06	DOWN
ENSG00000119632	IFI27L2	protein_coding	-0.858094	0.000238775	DOWN
ENSG00000147813	NAPRT	protein_coding	-0.857381	0.000445637	DOWN
ENSG00000121064	SCPEP1	protein_coding	-0.855264	6.49283e-07	DOWN
ENSG00000197956	S100A6	protein_coding	-0.854102	1.8729e-07	DOWN
ENSG00000106605	BLVRA	protein_coding	-0.852098	2.33843e-05	DOWN
ENSG00000114853	ZBTB47	protein_coding	-0.851094	5.79854e-05	DOWN
ENSG00000074964	ARHGEF10L	protein_coding	-0.847055	9.49247e-06	DOWN
ENSG00000272196	HIST2H2AA4	protein_coding	-0.844066	0.00161652	DOWN
ENSG00000132470	ITGB4	protein_coding	-0.840074	0.00141647	DOWN
ENSG00000118804	STBD1	protein_coding	-0.836979	0.00182419	DOWN
ENSG00000187796	CARD9	protein_coding	-0.836961	4.34966e-05	DOWN
ENSG00000143546	S100A8	protein_coding	-0.836646	0.000163619	DOWN
ENSG00000248385	TARM1	protein_coding	-0.83241	0.00206481	DOWN
ENSG00000161955	TNFSF13	protein_coding	-0.831171	8.68872e-05	DOWN
ENSG00000197119	SLC25A29	protein_coding	-0.82973	7.0988e-05	DOWN
ENSG00000255587	RAB44	protein_coding	-0.822605	2.93975e-05	DOWN
ENSG00000180891	CUEDC1	protein_coding	-0.819231	0.000133452	DOWN
ENSG00000187116	LILRA5	protein_coding	-0.817398	0.000100215	DOWN
ENSG00000171860	C3AR1	protein_coding	-0.814822	0.000425123	DOWN
ENSG00000105205	CLC	protein_coding	-0.813312	7.76719e-05	DOWN
ENSG00000198848	CES1	protein_coding	-0.812277	0.00269117	DOWN
ENSG00000188483	IER5L	protein_coding	-0.811427	0.00142007	DOWN
ENSG00000124102	PI3	protein_coding	-0.808498	0.00219156	DOWN
ENSG00000159713	TPPP3	protein_coding	-0.806057	0.000148437	DOWN
ENSG00000068001	HYAL2	protein_coding	-0.800444	0.000233139	DOWN
ENSG00000121552	CSTA	protein_coding	-0.794971	4.9179e-05	DOWN
ENSG00000174837	ADGRE1	protein_coding	-0.793144	0.000228666	DOWN
ENSG00000101220	C20orf27	protein_coding	-0.786504	0.000140264	DOWN
ENSG00000184060	ADAP2	protein_coding	-0.78208	9.67379e-05	DOWN
ENSG00000103490	PYCARD	protein_coding	-0.779723	0.00019434	DOWN
ENSG00000160326	SLC2A6	protein_coding	-0.779546	2.9873e-05	DOWN
ENSG00000065618	COL17A1	protein_coding	-0.778653	0.000338557	DOWN
ENSG00000100300	TSPO	protein_coding	-0.77688	0.000106169	DOWN
ENSG00000163220	S100A9	protein_coding	-0.774673	7.73041e-05	DOWN
ENSG00000006534	ALDH3B1	protein_coding	-0.77269	2.29696e-05	DOWN
ENSG00000111186	WNT5B	protein_coding	-0.772213	0.00167525	DOWN
ENSG00000250510	GPR162	protein_coding	-0.770008	0.00036472	DOWN
ENSG00000134256	CD101	protein_coding	-0.764009	5.05145e-05	DOWN
ENSG00000100097	LGALS1	protein_coding	-0.762246	7.83425e-05	DOWN
ENSG00000180061	TMEM150B	protein_coding	-0.761082	0.00159953	DOWN
ENSG00000151650	VENTX	protein_coding	-0.758889	0.00155824	DOWN
ENSG00000163958	ZDHHC19	protein_coding	-0.756053	0.00510869	DOWN
ENSG00000153823	PID1	protein_coding	-0.754753	0.00041725	DOWN
ENSG00000204482	LST1	protein_coding	-0.753109	7.67155e-06	DOWN
ENSG00000130881	LRP3	protein_coding	-0.750228	0.00186315	DOWN
ENSG00000170458	CD14	protein_coding	-0.749808	0.000229021	DOWN
ENSG00000170190	SLC16A5	protein_coding	-0.749092	0.000115025	DOWN
ENSG00000150540	HNMT	protein_coding	-0.747212	0.000436212	DOWN
ENSG00000092758	COL9A3	protein_coding	-0.746042	0.00216617	DOWN
ENSG00000167850	CD300C	protein_coding	-0.745844	0.000120015	DOWN
ENSG00000130433	CACNG6	protein_coding	-0.743227	0.00602492	DOWN
ENSG00000130598	TNNI2	protein_coding	-0.739013	0.00149845	DOWN
ENSG00000134780	DAGLA	protein_coding	-0.737281	0.00566115	DOWN
ENSG00000170396	ZNF804A	protein_coding	-0.736514	0.00269389	DOWN
ENSG00000160883	HK3	protein_coding	-0.736476	0.000219935	DOWN
ENSG00000244187	TMEM141	protein_coding	-0.734834	0.00100998	DOWN
ENSG00000229314	ORM1	protein_coding	-0.73339	0.00189767	DOWN
ENSG00000074660	SCARF1	protein_coding	-0.732809	0.000173925	DOWN
ENSG00000169026	MFSD7	protein_coding	-0.726147	0.000707525	DOWN
ENSG00000076716	GPC4	protein_coding	-0.725222	0.00361101	DOWN
ENSG00000042493	CAPG	protein_coding	-0.721941	4.61836e-06	DOWN
ENSG00000216490	IFI30	protein_coding	-0.720577	0.00126244	DOWN
ENSG00000106367	AP1S1	protein_coding	-0.716796	0.00131291	DOWN
ENSG00000085265	FCN1	protein_coding	-0.713675	1.10037e-05	DOWN
ENSG00000013563	DNASE1L1	protein_coding	-0.711595	0.00100652	DOWN
ENSG00000099998	GGT5	protein_coding	-0.711569	0.00824081	DOWN
ENSG00000014914	MTMR11	protein_coding	-0.71137	0.00167017	DOWN
ENSG00000240247	DEFA1B	protein_coding	-0.70886	0.00750046	DOWN
ENSG00000189221	MAOA	protein_coding	-0.705135	0.0076011	DOWN
ENSG00000187840	EIF4EBP1	protein_coding	-0.70354	0.001393	DOWN
ENSG00000189127	ANKRD34B	protein_coding	-0.696934	0.00654486	DOWN
ENSG00000160446	ZDHHC12	protein_coding	-0.696684	0.0006361	DOWN
ENSG00000130202	PVRL2	protein_coding	-0.695889	0.00728286	DOWN
ENSG00000126759	CFP	protein_coding	-0.695332	1.33636e-05	DOWN
ENSG00000158062	UBXN11	protein_coding	-0.694887	0.000131829	DOWN
ENSG00000185897	FFAR3	protein_coding	-0.692951	0.0104444	DOWN
ENSG00000140105	WARS	protein_coding	-0.692143	7.10324e-05	DOWN
ENSG00000155465	SLC7A7	protein_coding	-0.689896	3.4129e-05	DOWN
ENSG00000172301	COPRS	protein_coding	-0.689818	0.00442306	DOWN
ENSG00000159714	ZDHHC1	protein_coding	-0.689097	0.00917946	DOWN
ENSG00000159496	RGL4	protein_coding	-0.688809	0.000174405	DOWN
ENSG00000179542	SLITRK4	protein_coding	-0.684251	0.00135389	DOWN
ENSG00000173083	HPSE	protein_coding	-0.683001	0.00162719	DOWN
ENSG00000162444	RBP7	protein_coding	-0.682489	0.00405778	DOWN
ENSG00000104915	STX10	protein_coding	-0.67773	0.000293636	DOWN
ENSG00000177674	AGTRAP	protein_coding	-0.677345	0.000217385	DOWN
ENSG00000111843	TMEM14C	protein_coding	-0.676881	0.000238958	DOWN
ENSG00000172014	ANKRD20A4	protein_coding	-0.675914	0.0111735	DOWN
ENSG00000165140	FBP1	protein_coding	-0.674623	0.00292519	DOWN
ENSG00000030582	GRN	protein_coding	-0.674505	0.000226933	DOWN
ENSG00000182557	SPNS3	protein_coding	-0.673715	0.00128536	DOWN
ENSG00000126262	FFAR2	protein_coding	-0.671698	0.00106525	DOWN
ENSG00000105472	CLEC11A	protein_coding	-0.671019	0.00779328	DOWN
ENSG00000071246	VASH1	protein_coding	-0.671002	0.00154729	DOWN
ENSG00000214026	MRPL23	protein_coding	-0.670246	0.006301	DOWN
ENSG00000188186	LAMTOR4	protein_coding	-0.668521	7.93835e-05	DOWN
ENSG00000103355	PRSS33	protein_coding	-0.667401	0.0105011	DOWN
ENSG00000105501	SIGLEC5	protein_coding	-0.667192	0.00154535	DOWN
ENSG00000214212	C19orf38	protein_coding	-0.665493	0.000230906	DOWN
ENSG00000115129	TP53I3	protein_coding	-0.66399	0.000697024	DOWN
ENSG00000187808	SOWAHD	protein_coding	-0.662041	0.00295819	DOWN
ENSG00000111321	LTBR	protein_coding	-0.659747	0.00053635	DOWN
ENSG00000180155	LYNX1	protein_coding	-0.658982	0.0101898	DOWN
ENSG00000170927	PKHD1	protein_coding	-0.658548	0.00209943	DOWN
ENSG00000115318	LOXL3	protein_coding	-0.658082	0.00131676	DOWN
ENSG00000170909	OSCAR	protein_coding	-0.656305	0.000837357	DOWN
ENSG00000074842	MYDGF	protein_coding	-0.655232	0.0012835	DOWN
ENSG00000184221	OLIG1	protein_coding	-0.655037	0.00174269	DOWN
ENSG00000232810	TNF	protein_coding	-0.654561	0.00577819	DOWN
ENSG00000116990	MYCL	protein_coding	-0.652725	0.000429819	DOWN
ENSG00000178789	CD300LB	protein_coding	-0.652616	6.80083e-05	DOWN
ENSG00000117480	FAAH	protein_coding	-0.652437	0.0039261	DOWN
ENSG00000267385	CTB-50L17.14	protein_coding	-0.64752	0.0165784	DOWN
ENSG00000103811	CTSH	protein_coding	-0.646915	0.000176359	DOWN
ENSG00000049089	COL9A2	protein_coding	-0.646619	0.00506469	DOWN
ENSG00000070404	FSTL3	protein_coding	-0.645861	0.00639775	DOWN
ENSG00000220201	ZGLP1	protein_coding	-0.644351	0.0147281	DOWN
ENSG00000064270	ATP2C2	protein_coding	-0.644333	0.0135917	DOWN
ENSG00000137331	IER3	protein_coding	-0.642838	0.00269516	DOWN
ENSG00000188032	C19orf67	protein_coding	-0.64234	0.0175712	DOWN
ENSG00000157168	NRG1	protein_coding	-0.641728	0.0121573	DOWN
ENSG00000114395	CYB561D2	protein_coding	-0.64143	0.00102704	DOWN
ENSG00000197249	SERPINA1	protein_coding	-0.638993	0.000643433	DOWN
ENSG00000115325	DOK1	protein_coding	-0.638011	0.000728797	DOWN
ENSG00000198736	MSRB1	protein_coding	-0.637839	0.00111763	DOWN
ENSG00000104870	FCGRT	protein_coding	-0.637559	0.000586762	DOWN
ENSG00000165886	UBTD1	protein_coding	-0.637431	0.00588974	DOWN
ENSG00000171840	NINJ2	protein_coding	-0.637192	0.000561083	DOWN
ENSG00000100365	NCF4	protein_coding	-0.636688	0.00135475	DOWN
ENSG00000167925	GHDC	protein_coding	-0.636281	0.0011717	DOWN
ENSG00000275183	LENG9	protein_coding	-0.63598	0.0127358	DOWN
ENSG00000132170	PPARG	protein_coding	-0.630736	0.0197563	DOWN
ENSG00000247596	TWF2	protein_coding	-0.630273	0.000283397	DOWN
ENSG00000183762	KREMEN1	protein_coding	-0.629459	0.00892813	DOWN
ENSG00000095383	TBC1D2	protein_coding	-0.629324	0.00131053	DOWN
ENSG00000245848	CEBPA	protein_coding	-0.62791	0.00247966	DOWN
ENSG00000148180	GSN	protein_coding	-0.626148	0.000210758	DOWN
ENSG00000108479	GALK1	protein_coding	-0.625643	0.00717321	DOWN
ENSG00000175294	CATSPER1	protein_coding	-0.62548	0.0175919	DOWN
ENSG00000060558	GNA15	protein_coding	-0.623725	0.00304187	DOWN
ENSG00000090382	LYZ	protein_coding	-0.623341	0.00182069	DOWN
ENSG00000182718	ANXA2	protein_coding	-0.623165	0.000273775	DOWN
ENSG00000169020	ATP5I	protein_coding	-0.62283	0.00276538	DOWN
ENSG00000169692	AGPAT2	protein_coding	-0.622389	0.00330862	DOWN
ENSG00000205220	PSMB10	protein_coding	-0.619756	0.000972505	DOWN
ENSG00000161618	ALDH16A1	protein_coding	-0.61881	0.00126394	DOWN
ENSG00000136830	FAM129B	protein_coding	-0.618177	0.00302554	DOWN
ENSG00000139567	ACVRL1	protein_coding	-0.617643	0.0212346	DOWN
ENSG00000219200	RNASEK	protein_coding	-0.617018	0.00763697	DOWN
ENSG00000130429	ARPC1B	protein_coding	-0.615337	0.000501741	DOWN
ENSG00000139044	B4GALNT3	protein_coding	-0.614915	0.0207527	DOWN
ENSG00000168389	MFSD2A	protein_coding	-0.614352	0.0122476	DOWN
ENSG00000136867	SLC31A2	protein_coding	-0.614083	0.00142295	DOWN
ENSG00000179862	CITED4	protein_coding	-0.614057	0.0150161	DOWN
ENSG00000173258	ZNF483	protein_coding	-0.613423	0.0215309	DOWN
ENSG00000130558	OLFM1	protein_coding	-0.612976	0.0219341	DOWN
ENSG00000117091	CD48	protein_coding	-0.612329	9.91203e-05	DOWN
ENSG00000149761	NUDT22	protein_coding	-0.611092	0.00218458	DOWN
ENSG00000188603	CLN3	protein_coding	-0.610915	0.00344778	DOWN
ENSG00000241945	PWP2	protein_coding	-0.610616	0.0187266	DOWN
ENSG00000133317	LGALS12	protein_coding	-0.610511	0.00409838	DOWN
ENSG00000109475	RPL34	protein_coding	-0.608618	0.000854359	DOWN
ENSG00000051523	CYBA	protein_coding	-0.608502	0.00139789	DOWN
ENSG00000085871	MGST2	protein_coding	-0.608189	0.00335241	DOWN
ENSG00000126522	ASL	protein_coding	-0.607468	0.00294307	DOWN
ENSG00000198019	FCGR1B	protein_coding	-0.605727	0.00304481	DOWN
ENSG00000204301	NOTCH4	protein_coding	-0.60522	0.0104746	DOWN
ENSG00000183011	NAA38	protein_coding	-0.604803	0.00193601	DOWN
ENSG00000108961	RANGRF	protein_coding	-0.603366	0.0211537	DOWN
ENSG00000115718	PROC	protein_coding	-0.602785	0.0258985	DOWN
ENSG00000160111	CPAMD8	protein_coding	-0.602688	0.00775639	DOWN
ENSG00000143570	SLC39A1	protein_coding	-0.602632	0.000736967	DOWN
ENSG00000111729	CLEC4A	protein_coding	-0.60236	0.00195322	DOWN
ENSG00000132965	ALOX5AP	protein_coding	-0.602157	0.000789981	DOWN
ENSG00000142583	SLC2A5	protein_coding	-0.601068	0.0097419	DOWN
ENSG00000130396	MLLT4	protein_coding	-0.600893	0.0034086	DOWN
ENSG00000213889	PPM1N	protein_coding	-0.600188	0.024071	DOWN
ENSG00000137801	THBS1	protein_coding	-0.59963	0.00022838	DOWN
ENSG00000204472	AIF1	protein_coding	-0.599493	0.000248626	DOWN
ENSG00000142405	NLRP12	protein_coding	-0.598917	0.00119182	DOWN
ENSG00000115286	NDUFS7	protein_coding	-0.597636	0.00689086	DOWN
ENSG00000130755	GMFG	protein_coding	-0.597486	0.000220203	DOWN
ENSG00000136826	KLF4	protein_coding	-0.594746	0.00304979	DOWN
ENSG00000099385	BCL7C	protein_coding	-0.594662	0.00180853	DOWN
ENSG00000103066	PLA2G15	protein_coding	-0.593787	0.0104144	DOWN
ENSG00000164405	UQCRQ	protein_coding	-0.59337	0.00211263	DOWN
ENSG00000186818	LILRB4	protein_coding	-0.593316	0.00757048	DOWN
ENSG00000137474	MYO7A	protein_coding	-0.59289	0.0280723	DOWN
ENSG00000215375	MYL5	protein_coding	-0.592111	0.00161307	DOWN
ENSG00000182685	BRICD5	protein_coding	-0.591994	0.0147046	DOWN
ENSG00000011600	TYROBP	protein_coding	-0.591638	0.000866641	DOWN
ENSG00000196581	AJAP1	protein_coding	-0.589923	0.0235468	DOWN
ENSG00000062282	DGAT2	protein_coding	-0.588835	0.00542172	DOWN
ENSG00000182782	HCAR2	protein_coding	-0.588366	0.00535343	DOWN
ENSG00000141574	SECTM1	protein_coding	-0.588189	0.00638433	DOWN
ENSG00000106077	ABHD11	protein_coding	-0.587718	0.0142993	DOWN
ENSG00000185215	TNFAIP2	protein_coding	-0.587086	0.000163241	DOWN
ENSG00000177191	B3GNT8	protein_coding	-0.586224	0.00426438	DOWN
ENSG00000175265	GOLGA8A	protein_coding	0.585555	0.00137802	UP
ENSG00000156504	FAM122B	protein_coding	0.586284	0.0030772	UP
ENSG00000140403	DNAJA4	protein_coding	0.586674	8.25748e-05	UP
ENSG00000101076	HNF4A	protein_coding	0.587167	0.0213621	UP
ENSG00000165895	ARHGAP42	protein_coding	0.588877	0.00377083	UP
ENSG00000171476	HOPX	protein_coding	0.589144	0.0058768	UP
ENSG00000108960	MMD	protein_coding	0.589279	0.00111357	UP
ENSG00000162722	TRIM58	protein_coding	0.590835	0.000661222	UP
ENSG00000204815	TTC25	protein_coding	0.591509	0.00812818	UP
ENSG00000072201	LNX1	protein_coding	0.595999	0.023729	UP
ENSG00000076554	TPD52	protein_coding	0.601044	0.00476082	UP
ENSG00000197647	ZNF433	protein_coding	0.601223	0.0170492	UP
ENSG00000110328	GALNT18	protein_coding	0.602038	0.021044	UP
ENSG00000163491	NEK10	protein_coding	0.602193	0.0202174	UP
ENSG00000183542	KLRC4	protein_coding	0.605955	0.0143385	UP
ENSG00000163069	SGCB	protein_coding	0.60786	0.0241413	UP
ENSG00000186777	ZNF732	protein_coding	0.608518	0.0241984	UP
ENSG00000153904	DDAH1	protein_coding	0.609456	0.0236865	UP
ENSG00000136938	ANP32B	protein_coding	0.610647	0.00309901	UP
ENSG00000090615	GOLGA3	protein_coding	0.61212	0.00198472	UP
ENSG00000165182	CXorf58	protein_coding	0.615213	0.018225	UP
ENSG00000171596	NMUR1	protein_coding	0.616773	0.0191171	UP
ENSG00000196935	SRGAP1	protein_coding	0.619843	0.018524	UP
ENSG00000181847	TIGIT	protein_coding	0.622056	0.00302943	UP
ENSG00000144824	PHLDB2	protein_coding	0.624009	0.00972617	UP
ENSG00000169246	NPIPB3	protein_coding	0.624377	0.0114392	UP
ENSG00000197705	KLHL14	protein_coding	0.625934	0.00146622	UP
ENSG00000115353	TACR1	protein_coding	0.626862	0.0147852	UP
ENSG00000163564	PYHIN1	protein_coding	0.627579	0.00111593	UP
ENSG00000095932	SMIM24	protein_coding	0.627911	0.00411655	UP
ENSG00000180644	PRF1	protein_coding	0.628823	0.00813672	UP
ENSG00000163508	EOMES	protein_coding	0.629088	0.00455212	UP
ENSG00000158321	AUTS2	protein_coding	0.630984	0.000775653	UP
ENSG00000167306	MYO5B	protein_coding	0.630992	0.00550699	UP
ENSG00000121594	CD80	protein_coding	0.632356	0.0191526	UP
ENSG00000145721	LIX1	protein_coding	0.632835	0.00224319	UP
ENSG00000100450	GZMH	protein_coding	0.637429	0.00620502	UP
ENSG00000068878	PSME4	protein_coding	0.640336	0.000481568	UP
ENSG00000177359	OVOS2	protein_coding	0.640377	0.0170146	UP
ENSG00000100012	SEC14L3	protein_coding	0.640785	0.00711383	UP
ENSG00000139629	GALNT6	protein_coding	0.641665	0.00565783	UP
ENSG00000069667	RORA	protein_coding	0.641886	0.00022006	UP
ENSG00000183662	FAM19A1	protein_coding	0.64278	0.0175805	UP
ENSG00000144645	OSBPL10	protein_coding	0.643897	0.00064372	UP
ENSG00000081923	ATP8B1	protein_coding	0.645186	0.00090525	UP
ENSG00000180999	C1orf105	protein_coding	0.648619	0.0165081	UP
ENSG00000144036	EXOC6B	protein_coding	0.649372	0.000274019	UP
ENSG00000103534	TMC5	protein_coding	0.649987	0.000540531	UP
ENSG00000137878	GCOM1	protein_coding	0.653954	0.0133948	UP
ENSG00000156475	PPP2R2B	protein_coding	0.655296	0.0154333	UP
ENSG00000166793	YPEL4	protein_coding	0.658622	0.000704169	UP
ENSG00000117281	CD160	protein_coding	0.660127	0.00305676	UP
ENSG00000116667	C1orf21	protein_coding	0.660913	0.00749521	UP
ENSG00000143333	RGS16	protein_coding	0.664522	0.00793485	UP
ENSG00000175899	A2M	protein_coding	0.66834	0.00105956	UP
ENSG00000189013	KIR2DL4	protein_coding	0.670021	0.00603709	UP
ENSG00000204983	PRSS1	protein_coding	0.670241	0.0132728	UP
ENSG00000187987	ZSCAN23	protein_coding	0.676066	0.00565861	UP
ENSG00000095574	IKZF5	protein_coding	0.680822	0.000652992	UP
ENSG00000168916	ZNF608	protein_coding	0.681171	0.000326412	UP
ENSG00000126838	PZP	protein_coding	0.695439	0.00139129	UP
ENSG00000170962	PDGFD	protein_coding	0.69587	0.00506802	UP
ENSG00000170522	ELOVL6	protein_coding	0.69689	0.000437227	UP
ENSG00000145423	SFRP2	protein_coding	0.698552	0.00206648	UP
ENSG00000115523	GNLY	protein_coding	0.70192	0.000975224	UP
ENSG00000213809	KLRK1	protein_coding	0.703526	0.00212329	UP
ENSG00000137460	FHDC1	protein_coding	0.706287	0.000536979	UP
ENSG00000198712	MT-CO2	protein_coding	0.708012	7.34865e-05	UP
ENSG00000164465	DCBLD1	protein_coding	0.710889	0.0077962	UP
ENSG00000178752	FAM132B	protein_coding	0.711624	0.00498888	UP
ENSG00000095777	MYO3A	protein_coding	0.725791	0.00685975	UP
ENSG00000206077	ZDHHC11B	protein_coding	0.729514	0.00655582	UP
ENSG00000176641	RNF152	protein_coding	0.731677	0.00175171	UP
ENSG00000141622	RNF165	protein_coding	0.739148	0.00594454	UP
ENSG00000144792	ZNF660	protein_coding	0.740709	0.00293033	UP
ENSG00000170448	NFXL1	protein_coding	0.741889	2.69528e-05	UP
ENSG00000083857	FAT1	protein_coding	0.742368	0.000427924	UP
ENSG00000173068	BNC2	protein_coding	0.745354	0.00571187	UP
ENSG00000114698	PLSCR4	protein_coding	0.752587	0.00139918	UP
ENSG00000179841	AKAP5	protein_coding	0.757007	0.00175362	UP
ENSG00000111796	KLRB1	protein_coding	0.757373	0.000412929	UP
ENSG00000215252	GOLGA8B	protein_coding	0.764198	5.39292e-05	UP
ENSG00000280188	AC005477.1	protein_coding	0.765834	0.00307672	UP
ENSG00000166510	CCDC68	protein_coding	0.780089	0.00116307	UP
ENSG00000117560	FASLG	protein_coding	0.78055	0.00323156	UP
ENSG00000168229	PTGDR	protein_coding	0.794434	0.00140664	UP
ENSG00000081985	IL12RB2	protein_coding	0.803109	0.00150142	UP
ENSG00000073861	TBX21	protein_coding	0.803762	0.000586864	UP
ENSG00000124882	EREG	protein_coding	0.805697	0.00290261	UP
ENSG00000117501	MROH9	protein_coding	0.811288	0.00153333	UP
ENSG00000090104	RGS1	protein_coding	0.812971	0.00167751	UP
ENSG00000198574	SH2D1B	protein_coding	0.814606	0.000700315	UP
ENSG00000185697	MYBL1	protein_coding	0.819326	0.000479749	UP
ENSG00000052802	MSMO1	protein_coding	0.82756	0.000167425	UP
ENSG00000185920	PTCH1	protein_coding	0.843946	0.000237294	UP
ENSG00000069702	TGFBR3	protein_coding	0.859979	0.000409313	UP
ENSG00000149294	NCAM1	protein_coding	0.860188	0.000830465	UP
ENSG00000171044	XKR6	protein_coding	0.862626	0.000399716	UP
ENSG00000080493	SLC4A4	protein_coding	0.864088	0.00081085	UP
ENSG00000100453	GZMB	protein_coding	0.872774	0.000443545	UP
ENSG00000144290	SLC4A10	protein_coding	0.900815	0.00082567	UP
ENSG00000185559	DLK1	protein_coding	0.915382	0.000708996	UP
ENSG00000145244	CORIN	protein_coding	0.923604	5.60734e-05	UP
ENSG00000102230	PCYT1B	protein_coding	0.930824	0.000112045	UP
ENSG00000164176	EDIL3	protein_coding	0.959675	1.01715e-05	UP
ENSG00000134545	KLRC1	protein_coding	0.994255	2.21242e-06	UP
ENSG00000185864	NPIPB4	protein_coding	1.00402	6.09973e-06	UP
ENSG00000197057	DTHD1	protein_coding	1.08357	3.08448e-05	UP
ENSG00000150045	KLRF1	protein_coding	1.10322	8.31262e-06	UP
ENSG00000134539	KLRD1	protein_coding	1.1287	6.24704e-07	UP
ENSG00000127325	BEST3	protein_coding	1.16428	2.33108e-07	UP
ENSG00000144891	AGTR1	protein_coding	1.18528	3.8701e-06	UP
ENSG00000205809	KLRC2	protein_coding	1.2897	7.95309e-07	UP
ENSG00000206052	DOK6	protein_coding	1.32721	3.12316e-11	UP
ENSG00000109321	AREG	protein_coding	1.40512	1.67966e-07	UP
ENSG00000230076	AC016708.2	lncRNA	-1.42988	9.64665e-08	DOWN
ENSG00000276758	AC010518.2	lncRNA	-1.26401	2.58402e-06	DOWN
ENSG00000179082	C9orf106	lncRNA	-1.16151	1.81833e-08	DOWN
ENSG00000234664	HMGN2P5	lncRNA	-1.14059	1.91703e-05	DOWN
ENSG00000274215	CTD-2313J17.6	lncRNA	-1.00685	0.000154835	DOWN
ENSG00000233730	RP4-666F24.3	lncRNA	-0.998302	3.4151e-05	DOWN
ENSG00000227063	RPL41P1	lncRNA	-0.879127	0.000319124	DOWN
ENSG00000278869	CITF22-49E9.3	lncRNA	-0.869664	8.63365e-05	DOWN
ENSG00000277369	RP11-486I11.2	lncRNA	-0.852404	0.000233942	DOWN
ENSG00000198618	PPIAP22	lncRNA	-0.848068	0.00123532	DOWN
ENSG00000178464	CTD-2192J16.15	lncRNA	-0.839376	1.99573e-05	DOWN
ENSG00000240382	IGKV1-17	lncRNA	-0.807513	0.000817615	DOWN
ENSG00000234851	RPL23AP42	lncRNA	-0.788983	0.00355797	DOWN
ENSG00000131401	NAPSB	lncRNA	-0.783288	0.000759011	DOWN
ENSG00000251230	MIR3945HG	lncRNA	-0.77865	0.000521427	DOWN
ENSG00000274021	RP11-823E8.3	lncRNA	-0.75264	0.00406986	DOWN
ENSG00000224307	RP11-344B5.2	lncRNA	-0.751328	0.000804109	DOWN
ENSG00000210140	MT-TC	lncRNA	-0.745318	0.00188567	DOWN
ENSG00000186076	RP11-887P2.3	lncRNA	-0.743442	0.00585633	DOWN
ENSG00000274213	RP11-670E13.6	lncRNA	-0.739211	0.0032741	DOWN
ENSG00000231991	ANXA2P2	lncRNA	-0.738842	0.00123178	DOWN
ENSG00000268581	SIGLEC18P	lncRNA	-0.736813	0.00624537	DOWN
ENSG00000277918	U1	lncRNA	-0.735837	0.00588011	DOWN
ENSG00000261416	RP11-455F5.5	lncRNA	-0.73359	0.00139467	DOWN
ENSG00000280194	AD000864.6	lncRNA	-0.718951	0.0063374	DOWN
ENSG00000254477	AP000640.10	lncRNA	-0.712712	0.00263693	DOWN
ENSG00000226137	BAIAP2-AS1	lncRNA	-0.712465	0.000398595	DOWN
ENSG00000180539	C9orf139	lncRNA	-0.705536	0.00103626	DOWN
ENSG00000233913	CTC-575D19.1	lncRNA	-0.703818	0.0058347	DOWN
ENSG00000269399	CTD-3222D19.12	lncRNA	-0.702477	0.00508294	DOWN
ENSG00000234797	RPS3AP6	lncRNA	-0.699214	0.00323939	DOWN
ENSG00000240005	RP11-293A21.1	lncRNA	-0.697422	0.00805136	DOWN
ENSG00000278048	U2	lncRNA	-0.696986	0.00813942	DOWN
ENSG00000208772	SNORD94	lncRNA	-0.696784	0.00564812	DOWN
ENSG00000236876	TMSB4XP1	lncRNA	-0.693519	0.0077371	DOWN
ENSG00000274270	RP11-34F20.7	lncRNA	-0.681466	0.00873797	DOWN
ENSG00000232060	SLC4A1APP1	lncRNA	-0.674263	0.00532018	DOWN
ENSG00000254760	CTD-2616J11.3	lncRNA	-0.669058	0.0130119	DOWN
ENSG00000233901	LINC01503	lncRNA	-0.668822	0.00479437	DOWN
ENSG00000272654	RP11-422P24.11	lncRNA	-0.6626	0.013485	DOWN
ENSG00000232973	CYP1B1-AS1	lncRNA	-0.658983	0.00471185	DOWN
ENSG00000279631	RP11-573G6.4	lncRNA	-0.657094	0.0071459	DOWN
ENSG00000267322	SNHG22	lncRNA	-0.656948	0.0104334	DOWN
ENSG00000220842	RP11-572P18.1	lncRNA	-0.656647	0.00126614	DOWN
ENSG00000232254	CSF2RBP1	lncRNA	-0.655746	0.00771178	DOWN
ENSG00000186152	LILRP1	lncRNA	-0.654108	0.012245	DOWN
ENSG00000248727	CTC-236F12.4	lncRNA	-0.650518	0.00755899	DOWN
ENSG00000280604	PCBP3-OT1	lncRNA	-0.649987	0.0161231	DOWN
ENSG00000250696	RP11-704M14.1	lncRNA	-0.649349	0.0148587	DOWN
ENSG00000230629	RPS23P8	lncRNA	-0.648315	0.0164675	DOWN
ENSG00000229388	RP11-442N24__B.1	lncRNA	-0.647025	0.0168408	DOWN
ENSG00000274922	RP11-88E10.5	lncRNA	-0.64673	0.00364373	DOWN
ENSG00000279494	RP11-494O16.4	lncRNA	-0.643365	0.017442	DOWN
ENSG00000259583	RP11-66B24.4	lncRNA	-0.640601	0.0172858	DOWN
ENSG00000226525	RPS7P10	lncRNA	-0.638241	0.0178501	DOWN
ENSG00000203395	AC015969.3	lncRNA	-0.637791	0.0062146	DOWN
ENSG00000199377	RNU5F-1	lncRNA	-0.628333	0.0153293	DOWN
ENSG00000250155	CTD-2353F22.1	lncRNA	-0.626626	0.0154554	DOWN
ENSG00000244642	RN7SL396P	lncRNA	-0.62467	0.0209092	DOWN
ENSG00000259717	LINC00677	lncRNA	-0.624287	0.00729505	DOWN
ENSG00000255197	RP11-750H9.5	lncRNA	-0.624251	0.00368681	DOWN
ENSG00000187653	TMSB4XP8	lncRNA	-0.623327	0.00101762	DOWN
ENSG00000237803	LINC00211	lncRNA	-0.62156	0.00935654	DOWN
ENSG00000225039	LINC01058	lncRNA	-0.619673	0.0145903	DOWN
ENSG00000237550	RPL9P9	lncRNA	-0.616322	0.0145876	DOWN
ENSG00000225342	AC079630.4	lncRNA	-0.615641	0.00129398	DOWN
ENSG00000228502	EEF1A1P11	lncRNA	-0.613993	0.021473	DOWN
ENSG00000267365	KCNJ2-AS1	lncRNA	-0.613551	0.0105044	DOWN
ENSG00000233223	AC113189.5	lncRNA	-0.612829	0.0182169	DOWN
ENSG00000232719	RP11-13J8.1	lncRNA	-0.61053	0.0240241	DOWN
ENSG00000232815	DUX4L50	lncRNA	-0.606812	0.00754084	DOWN
ENSG00000276791	CTD-2270P14.5	lncRNA	-0.606155	0.00201452	DOWN
ENSG00000257599	OVCH1-AS1	lncRNA	-0.602213	0.0234748	DOWN
ENSG00000223779	RP11-403I13.4	lncRNA	-0.599932	0.0245172	DOWN
ENSG00000258215	RP11-299A16.1	lncRNA	-0.599256	0.0215122	DOWN
ENSG00000233426	EIF3FP3	lncRNA	-0.598636	0.00575138	DOWN
ENSG00000216285	RP11-490H24.5	lncRNA	-0.589931	0.0278746	DOWN
ENSG00000259687	LINC01220	lncRNA	-0.5894	0.0255584	DOWN
ENSG00000267344	CTB-39G8.3	lncRNA	-0.589114	0.015336	DOWN
ENSG00000231357	AC006028.11	lncRNA	0.586065	0.0138508	UP
ENSG00000226352	RP11-523H24.3	lncRNA	0.586327	0.0252388	UP
ENSG00000236426	RP11-79M19.2	lncRNA	0.586505	0.025492	UP
ENSG00000231845	HMGB3P14	lncRNA	0.587681	0.0288974	UP
ENSG00000232852	CICP4	lncRNA	0.587784	0.0270896	UP
ENSG00000207091	Y_RNA	lncRNA	0.588799	0.0275233	UP
ENSG00000256442	RP11-705C15.4	lncRNA	0.58989	0.0223739	UP
ENSG00000244203	FOXP1-AS1	lncRNA	0.590018	0.00663083	UP
ENSG00000244490	RWDD4P1	lncRNA	0.590948	0.0167953	UP
ENSG00000282024	RP3-467D16.3	lncRNA	0.591374	0.021364	UP
ENSG00000269918	AF131215.9	lncRNA	0.592281	0.0179449	UP
ENSG00000271680	RP11-564A8.8	lncRNA	0.592312	0.0268191	UP
ENSG00000275481	RP11-474P2.6	lncRNA	0.592524	0.000776817	UP
ENSG00000240074	RPL9P30	lncRNA	0.592734	0.0238479	UP
ENSG00000226945	RP11-564A8.4	lncRNA	0.593221	0.0256444	UP
ENSG00000201390	RNU6-1141P	lncRNA	0.593437	0.00858564	UP
ENSG00000266397	RP11-737O24.1	lncRNA	0.594283	0.00757493	UP
ENSG00000273675	RP11-406H23.5	lncRNA	0.594786	0.0267507	UP
ENSG00000249068	CTC-287O8.1	lncRNA	0.595897	0.0239012	UP
ENSG00000207298	RNU6-83P	lncRNA	0.598421	0.0164796	UP
ENSG00000254843	RP11-648O15.1	lncRNA	0.599059	0.0245353	UP
ENSG00000233411	RP11-104L21.2	lncRNA	0.599231	0.0189221	UP
ENSG00000280347	AC000123.2	lncRNA	0.599312	0.000642328	UP
ENSG00000270772	PDHA1P1	lncRNA	0.599538	0.0170063	UP
ENSG00000276242	AC117507.1	lncRNA	0.599848	0.0266772	UP
ENSG00000272335	RP11-53O19.3	lncRNA	0.600078	0.00586244	UP
ENSG00000275426	CH17-262A2.1	lncRNA	0.600404	0.025866	UP
ENSG00000253562	CTD-2340D6.2	lncRNA	0.60056	0.0261599	UP
ENSG00000226259	GTF2H2B	lncRNA	0.601593	0.0227287	UP
ENSG00000265996	MIR3671	lncRNA	0.602794	0.0187381	UP
ENSG00000259834	RP11-284N8.3	lncRNA	0.602909	0.00774563	UP
ENSG00000279679	RP11-278J6.5	lncRNA	0.602961	0.0255112	UP
ENSG00000261574	RP1-168P16.2	lncRNA	0.604163	0.0174411	UP
ENSG00000279741	RP11-44F14.9	lncRNA	0.605163	0.0245377	UP
ENSG00000238311	snoU13	lncRNA	0.605412	0.0250589	UP
ENSG00000279311	RP11-170K4.2	lncRNA	0.60597	0.0251494	UP
ENSG00000230399	RBBP8P1	lncRNA	0.606668	0.00815175	UP
ENSG00000211696	TRGV8	lncRNA	0.607116	0.0247549	UP
ENSG00000267731	RP11-147L13.8	lncRNA	0.60731	0.0165562	UP
ENSG00000266222	RP11-433M22.1	lncRNA	0.607335	0.0248429	UP
ENSG00000263787	RP11-456D7.1	lncRNA	0.608259	0.0210865	UP
ENSG00000253372	RP11-44N11.1	lncRNA	0.608535	0.0054854	UP
ENSG00000234350	AC007405.4	lncRNA	0.611187	0.0230461	UP
ENSG00000229097	CALM2P2	lncRNA	0.61209	0.0181592	UP
ENSG00000234854	LINC00676	lncRNA	0.613097	0.0229009	UP
ENSG00000225014	KCTD9P1	lncRNA	0.613755	0.00761611	UP
ENSG00000178440	LINC00843	lncRNA	0.614813	0.0215241	UP
ENSG00000280047	CTC-463A16.1	lncRNA	0.615478	0.0173809	UP
ENSG00000232615	CTD-2012J19.1	lncRNA	0.6156	0.0219785	UP
ENSG00000227678	RP11-73O6.3	lncRNA	0.615683	0.00651509	UP
ENSG00000248794	CTD-2248H3.1	lncRNA	0.616638	0.015336	UP
ENSG00000226648	PLCG1-AS1	lncRNA	0.616736	0.00917514	UP
ENSG00000241511	RPS15AP24	lncRNA	0.61847	0.0184004	UP
ENSG00000233844	KCNQ5-IT1	lncRNA	0.61938	0.00751072	UP
ENSG00000251819	RNU6-322P	lncRNA	0.620137	0.0219586	UP
ENSG00000268051	CTC-244M17.1	lncRNA	0.620624	0.0172223	UP
ENSG00000266289	RP11-1C8.6	lncRNA	0.62097	0.0215065	UP
ENSG00000217488	RP11-474L11.5	lncRNA	0.621335	0.00781191	UP
ENSG00000271533	RP3-368A4.6	lncRNA	0.621896	0.00108248	UP
ENSG00000245552	RP11-712B9.2	lncRNA	0.621963	0.000457578	UP
ENSG00000231201	AF127577.11	lncRNA	0.622572	0.018479	UP
ENSG00000254879	PTPRJ-AS1	lncRNA	0.622683	0.0131836	UP
ENSG00000241449	RP11-545G3.1	lncRNA	0.62327	0.017645	UP
ENSG00000276282	RP11-210K20.5	lncRNA	0.624239	0.0204855	UP
ENSG00000272129	RP11-250B2.6	lncRNA	0.624629	0.0209173	UP
ENSG00000211870	TRAJ19	lncRNA	0.625847	0.00593762	UP
ENSG00000259671	MTCYBP23	lncRNA	0.62744	0.0164842	UP
ENSG00000279662	RP11-609N14.4	lncRNA	0.628229	0.000920456	UP
ENSG00000236576	RP11-22B10.3	lncRNA	0.628808	0.0103442	UP
ENSG00000255790	RP11-711K1.7	lncRNA	0.630049	0.0131164	UP
ENSG00000263276	RP11-96D1.10	lncRNA	0.630881	0.0193512	UP
ENSG00000279089	RP11-481C4.2	lncRNA	0.631214	0.00446363	UP
ENSG00000223946	RP11-533O20.2	lncRNA	0.631272	0.0148097	UP
ENSG00000229052	RP11-386I23.1	lncRNA	0.63203	0.00826555	UP
ENSG00000254527	ENPP7P12	lncRNA	0.633022	0.0192285	UP
ENSG00000253549	CA3-AS1	lncRNA	0.633918	0.0161444	UP
ENSG00000267470	ZNF571-AS1	lncRNA	0.634102	0.00521106	UP
ENSG00000225507	AC069282.6	lncRNA	0.634637	0.0187386	UP
ENSG00000272477	RP11-158G18.1	lncRNA	0.634811	0.00390829	UP
ENSG00000230593	AC090804.1	lncRNA	0.635895	0.0134462	UP
ENSG00000237748	UQCRBP1	lncRNA	0.637114	0.0174342	UP
ENSG00000261754	CTC-523E23.1	lncRNA	0.637615	0.0130491	UP
ENSG00000260194	RP11-357N13.2	lncRNA	0.63925	0.0128268	UP
ENSG00000232490	OSBPL10-AS1	lncRNA	0.639457	0.0169625	UP
ENSG00000225767	RP5-850O15.3	lncRNA	0.640206	0.017087	UP
ENSG00000232162	USP12-AS1	lncRNA	0.640736	0.0140251	UP
ENSG00000201217	Y_RNA	lncRNA	0.642061	0.0095675	UP
ENSG00000268322	BNIP3P25	lncRNA	0.642878	0.0153693	UP
ENSG00000211695	TRGV9	lncRNA	0.643898	0.0129517	UP
ENSG00000278811	LINC00624	lncRNA	0.64542	0.0138826	UP
ENSG00000236296	GUSBP5	lncRNA	0.646475	0.0135667	UP
ENSG00000278979	RP11-165M1.1	lncRNA	0.647068	0.016596	UP
ENSG00000246851	RP11-544A12.8	lncRNA	0.647169	0.0131303	UP
ENSG00000223650	UHRF2P1	lncRNA	0.647532	0.0166641	UP
ENSG00000255040	RP11-677N16.1	lncRNA	0.649718	0.000870852	UP
ENSG00000183199	HSP90AB3P	lncRNA	0.650206	0.0159442	UP
ENSG00000242931	RPL7P49	lncRNA	0.652219	0.0120937	UP
ENSG00000214192	UBE2V1P2	lncRNA	0.652553	0.00997036	UP
ENSG00000237977	EIF4HP2	lncRNA	0.653638	0.00635241	UP
ENSG00000218313	RP11-393I2.2	lncRNA	0.65459	0.00340958	UP
ENSG00000276710	CSPG4P10	lncRNA	0.656136	0.0153685	UP
ENSG00000211687	TRGJ2	lncRNA	0.656697	0.008487	UP
ENSG00000267006	CTC-448F2.4	lncRNA	0.657191	0.0141658	UP
ENSG00000212125	TAS2R15P	lncRNA	0.65806	0.00270654	UP
ENSG00000225964	NRIR	lncRNA	0.659133	0.00520409	UP
ENSG00000215548	FRG1JP	lncRNA	0.659908	0.0143726	UP
ENSG00000254174	IGHV1-12	lncRNA	0.661268	0.0126736	UP
ENSG00000245648	RP11-277P12.20	lncRNA	0.663922	0.00129579	UP
ENSG00000248360	LINC00504	lncRNA	0.665199	0.0119773	UP
ENSG00000211880	TRAJ9	lncRNA	0.665345	0.00781399	UP
ENSG00000228292	RP11-220I1.4	lncRNA	0.667842	0.0120893	UP
ENSG00000251523	RP11-724M22.1	lncRNA	0.667929	0.00695393	UP
ENSG00000278513	RP11-123C21.3	lncRNA	0.66823	0.0103067	UP
ENSG00000232855	AF131217.1	lncRNA	0.671373	0.0131211	UP
ENSG00000270402	CTC-412M14.5	lncRNA	0.671401	0.0119495	UP
ENSG00000247934	RP11-967K21.1	lncRNA	0.673278	0.00699743	UP
ENSG00000272746	RP11-53B2.6	lncRNA	0.675684	0.00471378	UP
ENSG00000256817	TPT1P12	lncRNA	0.677304	0.00819902	UP
ENSG00000269938	RP11-214K3.20	lncRNA	0.677455	0.0115495	UP
ENSG00000279463	RP11-157H4.1	lncRNA	0.677938	0.0112586	UP
ENSG00000258274	RP11-887P2.5	lncRNA	0.679108	0.00213812	UP
ENSG00000212579	SNORA40	lncRNA	0.679988	0.0119557	UP
ENSG00000226342	NMD3P1	lncRNA	0.683132	0.00848871	UP
ENSG00000280392	RP11-357N13.6	lncRNA	0.684217	0.00432296	UP
ENSG00000247095	MIR210HG	lncRNA	0.684277	0.011462	UP
ENSG00000198711	SSBP3-AS1	lncRNA	0.686121	0.00323603	UP
ENSG00000236333	TRHDE-AS1	lncRNA	0.692093	0.010111	UP
ENSG00000260645	RP11-250B2.5	lncRNA	0.694763	0.0102021	UP
ENSG00000279176	RP11-43D4.3	lncRNA	0.695466	0.00196484	UP
ENSG00000269506	RP11-571I18.5	lncRNA	0.695503	0.00464143	UP
ENSG00000280106	CTC-523E23.3	lncRNA	0.697533	0.00667388	UP
ENSG00000238012	AC114752.1	lncRNA	0.698593	0.00671124	UP
ENSG00000231799	RP13-93L13.2	lncRNA	0.701269	0.000593089	UP
ENSG00000238966	SNORD112	lncRNA	0.703281	0.00795323	UP
ENSG00000221156	AC007551.1	lncRNA	0.704046	0.00756901	UP
ENSG00000270116	AP001429.1	lncRNA	0.704069	0.00649676	UP
ENSG00000227863	AC002383.2	lncRNA	0.705191	0.00916872	UP
ENSG00000270554	RP11-225N10.3	lncRNA	0.70526	0.00719419	UP
ENSG00000226647	RP11-336A10.2	lncRNA	0.710478	0.00327015	UP
ENSG00000277539	RP11-298C2.1	lncRNA	0.711079	0.000611257	UP
ENSG00000250170	RASA2-IT1	lncRNA	0.712668	0.00672818	UP
ENSG00000222108	RNA5SP317	lncRNA	0.71328	0.00768129	UP
ENSG00000269560	CTD-2192J16.21	lncRNA	0.714721	0.00735246	UP
ENSG00000236209	AC104135.2	lncRNA	0.714988	0.00109112	UP
ENSG00000272369	RP11-446N19.1	lncRNA	0.715297	0.0041845	UP
ENSG00000279481	RP11-181K12.1	lncRNA	0.720155	0.0077867	UP
ENSG00000251634	RP11-1280N14.3	lncRNA	0.727232	0.00516867	UP
ENSG00000228577	AC010731.2	lncRNA	0.729552	0.00625837	UP
ENSG00000252438	SNORD45	lncRNA	0.730831	0.00634647	UP
ENSG00000220506	RP3-415N12.1	lncRNA	0.733079	0.00676749	UP
ENSG00000255776	VDAC2P2	lncRNA	0.735591	0.00588534	UP
ENSG00000267503	RP11-53B2.4	lncRNA	0.736515	0.00249836	UP
ENSG00000235300	THRA1/BTR	lncRNA	0.738298	5.54042e-05	UP
ENSG00000214283	RAD51AP1P1	lncRNA	0.738363	0.0032058	UP
ENSG00000259161	CTD-2017C7.3	lncRNA	0.740498	0.00584817	UP
ENSG00000241679	RP11-80H8.4	lncRNA	0.740591	0.00365625	UP
ENSG00000282917	RP11-121C2.3	lncRNA	0.74205	0.00546036	UP
ENSG00000231443	AC024937.6	lncRNA	0.742094	0.005898	UP
ENSG00000261499	CH17-260O16.1	lncRNA	0.742553	0.00596423	UP
ENSG00000249379	RP1-27K12.4	lncRNA	0.744621	0.00563719	UP
ENSG00000244089	HMGB1P30	lncRNA	0.746011	0.00523394	UP
ENSG00000215146	RP11-313J2.1	lncRNA	0.751485	0.00550419	UP
ENSG00000253284	RP11-282K24.3	lncRNA	0.751695	0.00481622	UP
ENSG00000237971	RP11-231N9.1	lncRNA	0.752035	0.00544466	UP
ENSG00000267193	RP11-116O18.3	lncRNA	0.754594	0.00432375	UP
ENSG00000180229	HERC2P3	lncRNA	0.756724	3.19065e-05	UP
ENSG00000200269	RNU6-838P	lncRNA	0.757085	0.004492	UP
ENSG00000259379	MTND5P32	lncRNA	0.757527	0.00343182	UP
ENSG00000230046	BIRC6-AS1	lncRNA	0.762491	0.00440825	UP
ENSG00000279917	RP11-360N9.2	lncRNA	0.763633	0.00472414	UP
ENSG00000231965	AF131215.1	lncRNA	0.768867	0.0041822	UP
ENSG00000233877	RP11-182I10.2	lncRNA	0.769169	0.000344075	UP
ENSG00000264630	PRKCA-AS1	lncRNA	0.773734	0.000734284	UP
ENSG00000259202	RP11-342M21.2	lncRNA	0.776835	0.00335499	UP
ENSG00000261544	RP11-16E23.3	lncRNA	0.778405	0.0010407	UP
ENSG00000267074	RP11-1094M14.5	lncRNA	0.785261	0.000828114	UP
ENSG00000253811	CTD-2363C16.1	lncRNA	0.789282	0.00274002	UP
ENSG00000279281	RP11-226M10.3	lncRNA	0.791786	0.00167175	UP
ENSG00000254936	AF131215.3	lncRNA	0.797718	0.00317813	UP
ENSG00000227191	TRGC2	lncRNA	0.800612	3.1628e-05	UP
ENSG00000259600	RP11-925D8.3	lncRNA	0.804025	0.0020542	UP
ENSG00000213090	AC007256.5	lncRNA	0.807301	6.11703e-05	UP
ENSG00000248828	RP11-673E1.4	lncRNA	0.808399	0.0024424	UP
ENSG00000253456	CTD-2363C16.2	lncRNA	0.816374	0.00164396	UP
ENSG00000223511	RP13-297E16.4	lncRNA	0.822096	0.00165879	UP
ENSG00000230450	NEK2P4	lncRNA	0.830064	0.0014391	UP
ENSG00000229456	RLIMP1	lncRNA	0.833655	0.000225093	UP
ENSG00000232150	ST13P4	lncRNA	0.837613	0.00096444	UP
ENSG00000254473	RP11-522I20.3	lncRNA	0.837782	0.000151917	UP
ENSG00000276542	RP11-115D19.2	lncRNA	0.838573	0.00138433	UP
ENSG00000255477	RP11-63D14.1	lncRNA	0.840964	0.00189259	UP
ENSG00000273160	RP11-104L21.3	lncRNA	0.842454	0.000764441	UP
ENSG00000254556	AF131215.4	lncRNA	0.845177	0.00091466	UP
ENSG00000276174	RP11-687E1.2	lncRNA	0.845187	0.001671	UP
ENSG00000261614	CSDAP1	lncRNA	0.853415	0.000164772	UP
ENSG00000265992	ESRG	lncRNA	0.854017	0.000551396	UP
ENSG00000252391	RNU6-638P	lncRNA	0.860443	0.000367356	UP
ENSG00000277695	RP11-115D19.4	lncRNA	0.870334	0.00127768	UP
ENSG00000268555	RP11-678G14.3	lncRNA	0.880828	0.000237845	UP
ENSG00000229948	B3GALNT1P1	lncRNA	0.881331	0.000280843	UP
ENSG00000122872	ARL4AP1	lncRNA	0.894972	0.000924594	UP
ENSG00000282961	PRNCR1	lncRNA	0.903226	0.000405747	UP
ENSG00000234332	BCAS2P2	lncRNA	0.916044	0.000124246	UP
ENSG00000247131	RP11-588G21.2	lncRNA	0.916583	0.000710378	UP
ENSG00000235770	LINC00607	lncRNA	0.923352	0.000160918	UP
ENSG00000230666	CEACAM22P	lncRNA	0.935561	0.000548132	UP
ENSG00000213049	HNRNPA1P34	lncRNA	0.938069	0.000495969	UP
ENSG00000250848	CTD-2083E4.5	lncRNA	0.944185	0.000143294	UP
ENSG00000219249	AMZ2P2	lncRNA	1.02591	0.000150199	UP
ENSG00000278047	FP671120.6	lncRNA	1.03456	0.000114957	UP
ENSG00000259959	RP11-121C2.2	lncRNA	1.08233	5.94146e-08	UP
ENSG00000279551	RP11-588G21.1	lncRNA	1.09925	4.68793e-05	UP
ENSG00000280348	RP11-552M6.1	lncRNA	1.10031	9.59496e-06	UP
ENSG00000272320	RP11-506K6.4	lncRNA	1.24725	3.6261e-07	UP
ENSG00000230836	LINC01293	lncRNA	1.7574	7.21821e-11	UP
ENSG00000204792	LINC01291	lncRNA	3.00775	5.51834e-30	UP
hsa-miR-4511	hsa-miR-4511	microRNA	-0.809256	0.000450537	DOWN
hsa-miR-18b-3p	hsa-miR-18b-3p	microRNA	-0.769168	0.00103734	DOWN
hsa-miR-132-5p	hsa-miR-132-5p	microRNA	0.604157	0.0113586	UP
hsa-miR-6881-3p	hsa-miR-6881-3p	microRNA	0.640001	0.0155918	UP
hsa-miR-1304-5p	hsa-miR-1304-5p	microRNA	0.641895	0.00867117	UP
hsa-miR-493-3p	hsa-miR-493-3p	microRNA	0.657755	0.00499237	UP
hsa-miR-3135a	hsa-miR-3135a	microRNA	0.726189	0.00712913	UP
hsa-miR-1306-3p	hsa-miR-1306-3p	microRNA	0.734265	0.0042277	UP
hsa-miR-485-5p	hsa-miR-485-5p	microRNA	0.790592	0.00018933	UP
hsa-miR-432-5p	hsa-miR-432-5p	microRNA	0.885651	2.56402e-05	UP
hsa-miR-1908-5p	hsa-miR-1908-5p	microRNA	0.888023	1.05338e-05	UP
hsa-miR-382-5p	hsa-miR-382-5p	microRNA	0.892831	2.32731e-05	UP
hsa-miR-4467	hsa-miR-4467	microRNA	1.38173	2.22435e-07	UP
