# Supplementary material for: Whole-transcriptome sequencing uncovers core regulatory modules and gene signatures of human fetal growth restriction
Source: Clin Transl Med. 2020 Jan 28;9:9. doi: 10.1186/s40169-020-0259-0 (PMC6987274; doi:10.1186/s40169-020-0259-0)
Supplement: Supplementary file 5 — Additional file 5: Table S5. GSEA of key GO item enrichment. [file 40169_2020_259_MOESM5_ESM.xlsx]

## Sheet: Table S5
Table S5. GSEA of key GO item enrichment.
	n	es	nes	p value.nes	fdr
GO_IMMUNE_SYSTEM_PROCESS	1984	-0.284909	-1.56768	0.00830369	0.00568743
GO_POSITIVE_REGULATION_OF_RESPONSE_TO_STIMULUS	1929	-0.230044	-1.26441	0.060951	0.0485369
GO_RESPONSE_TO_EXTERNAL_STIMULUS	1821	-0.272844	-1.49205	0.0131083	0.00910362
GO_ORGANONITROGEN_COMPOUND_METABOLIC_PROCESS	1796	-0.320923	-1.76169	0.00178074	0.00118641
GO_CATABOLIC_PROCESS	1773	-0.239047	-1.31259	0.040436	0.0312602
GO_SMALL_MOLECULE_METABOLIC_PROCESS	1767	-0.277313	-1.52029	0.0105491	0.00726393
GO_ESTABLISHMENT_OF_PROTEIN_LOCALIZATION	1423	-0.240491	-1.31174	0.0407185	0.0315
GO_REGULATION_OF_IMMUNE_SYSTEM_PROCESS	1403	-0.284319	-1.5442	0.00916868	0.00630905
GO_RESPONSE_TO_OXYGEN_CONTAINING_COMPOUND	1381	-0.234948	-1.26966	0.0582446	0.0460233
GO_SINGLE_ORGANISM_BIOSYNTHETIC_PROCESS	1340	-0.255561	-1.385	0.0254562	0.0183914
GO_VESICLE_MEDIATED_TRANSPORT	1239	-0.265588	-1.43253	0.0194375	0.0139014
GO_DEFENSE_RESPONSE	1231	-0.384874	-2.05874	2.09354e-08	1.77657e-08
GO_LOCOMOTION	1114	-0.241671	-1.28855	0.049184	0.0383759
GO_IMMUNE_RESPONSE	1100	-0.343905	-1.83136	0.00101126	0.000746027
GO_TRANSMEMBRANE_TRANSPORT	1098	-0.242326	-1.28884	0.0491009	0.0383335
GO_NEGATIVE_REGULATION_OF_MOLECULAR_FUNCTION	1079	-0.245839	-1.31027	0.0409976	0.0316304
GO_CARBOHYDRATE_DERIVATIVE_METABOLIC_PROCESS	1047	-0.286215	-1.5274	0.00991858	0.00684906
GO_ORGANONITROGEN_COMPOUND_BIOSYNTHETIC_PROCESS	1024	-0.322935	-1.72484	0.00345009	0.00234465
GO_REGULATION_OF_ANATOMICAL_STRUCTURE_MORPHOGENESIS	1021	-0.238455	-1.26832	0.0587442	0.0464829
GO_CELL_DEATH	1001	-0.263549	-1.40489	0.023664	0.0170877
GO_NEGATIVE_REGULATION_OF_MULTICELLULAR_ORGANISMAL_PROCESS	983	-0.254757	-1.34925	0.0306352	0.0229267
GO_SINGLE_ORGANISM_CATABOLIC_PROCESS	957	-0.277271	-1.47201	0.0154559	0.0108426
GO_ORGANIC_ACID_METABOLIC_PROCESS	953	-0.239799	-1.27211	0.0569706	0.0450175
GO_REGULATION_OF_RESPONSE_TO_EXTERNAL_STIMULUS	926	-0.261008	-1.38272	0.0256679	0.0185177
GO_MEMBRANE_ORGANIZATION	899	-0.26625	-1.41415	0.0222437	0.0159341
GO_OXIDATION_REDUCTION_PROCESS	898	-0.326054	-1.72639	0.00343459	0.00232339
GO_SINGLE_ORGANISM_CELLULAR_LOCALIZATION	898	-0.250202	-1.32987	0.0355412	0.0271529
GO_RESPONSE_TO_BIOTIC_STIMULUS	886	-0.355838	-1.87158	0.00101126	0.000888137
GO_ORGANOPHOSPHATE_METABOLIC_PROCESS	885	-0.272325	-1.44277	0.018484	0.0132199
GO_POSITIVE_REGULATION_OF_IMMUNE_SYSTEM_PROCESS	867	-0.266816	-1.41225	0.0224649	0.0161216
GO_REGULATION_OF_IMMUNE_RESPONSE	858	-0.313887	-1.6602	0.0058514	0.00392429
GO_LOCALIZATION_OF_CELL	835	-0.242235	-1.27132	0.0573709	0.0452814
GO_CELL_MOTILITY	835	-0.242235	-1.27132	0.0573709	0.0452814
GO_NEGATIVE_REGULATION_OF_CATALYTIC_ACTIVITY	829	-0.266471	-1.39904	0.0242238	0.0175285
GO_ION_TRANSMEMBRANE_TRANSPORT	822	-0.243914	-1.27091	0.0575804	0.0454206
GO_INTRACELLULAR_PROTEIN_TRANSPORT	781	-0.266926	-1.41202	0.0224649	0.016136
GO_REGULATION_OF_DEFENSE_RESPONSE	759	-0.316218	-1.65677	0.00605523	0.00407259
GO_CELLULAR_AMIDE_METABOLIC_PROCESS	727	-0.373452	-1.95847	0.000795443	0.000756848
GO_CELLULAR_MACROMOLECULAR_COMPLEX_ASSEMBLY	727	-0.261502	-1.37065	0.0272953	0.0197914
GO_RESPONSE_TO_CYTOKINE	714	-0.320988	-1.67058	0.00535597	0.00355264
GO_REGULATION_OF_PROTEOLYSIS	711	-0.258478	-1.34636	0.0313393	0.0234975
GO_SYMBIOSIS_ENCOMPASSING_MUTUALISM_THROUGH_PARASITISM	662	-0.279442	-1.46183	0.0167649	0.0118683
GO_INTERSPECIES_INTERACTION_BETWEEN_ORGANISMS	662	-0.279442	-1.46183	0.0167649	0.0118683
GO_CARBOHYDRATE_METABOLIC_PROCESS	662	-0.281615	-1.45109	0.0177813	0.0126185
GO_REGULATION_OF_CELL_ADHESION	629	-0.25439	-1.30641	0.0421905	0.0326726
GO_INNATE_IMMUNE_RESPONSE	619	-0.372103	-1.88695	0.00101126	0.000889724
GO_CELLULAR_RESPONSE_TO_CYTOKINE_STIMULUS	606	-0.330488	-1.68895	0.00436864	0.0028986
GO_POSITIVE_REGULATION_OF_CELL_DEATH	605	-0.253315	-1.30553	0.0424739	0.0329041
GO_MITOCHONDRION_ORGANIZATION	594	-0.290358	-1.49614	0.0127016	0.00880629
GO_SECRETION	588	-0.256195	-1.29711	0.0454631	0.0354532
GO_INORGANIC_ION_TRANSMEMBRANE_TRANSPORT	583	-0.273881	-1.37967	0.0260473	0.0188773
GO_PEPTIDE_METABOLIC_PROCESS	571	-0.388436	-1.99118	0.000795443	0.000992927
GO_REGULATION_OF_CYTOKINE_PRODUCTION	563	-0.316888	-1.61745	0.00681949	0.00463027
GO_POSITIVE_REGULATION_OF_IMMUNE_RESPONSE	563	-0.304452	-1.55302	0.00886702	0.00611094
GO_RESPONSE_TO_WOUNDING	563	-0.278794	-1.41349	0.0223038	0.0160016
GO_PROTEIN_LOCALIZATION_TO_ORGANELLE	556	-0.260073	-1.33479	0.034147	0.0260022
GO_NUCLEOBASE_CONTAINING_SMALL_MOLECULE_METABOLIC_PROCESS	535	-0.309203	-1.5721	0.00812419	0.00551191
GO_NCRNA_METABOLIC_PROCESS	533	-0.315989	-1.61915	0.00681949	0.00464827
GO_RESPONSE_TO_BACTERIUM	528	-0.386418	-1.9308	0.000795443	0.000646764
GO_ENDOCYTOSIS	509	-0.370706	-1.86742	0.00101126	0.00086939
GO_AMIDE_BIOSYNTHETIC_PROCESS	507	-0.385016	-1.95836	0.000795443	0.000727995
GO_DEFENSE_RESPONSE_TO_OTHER_ORGANISM	505	-0.400875	-1.99426	0.000795443	0.00106704
GO_MONOCARBOXYLIC_ACID_METABOLIC_PROCESS	503	-0.286164	-1.43446	0.0192091	0.0137764
GO_SECRETION_BY_CELL	486	-0.280486	-1.40229	0.0239531	0.0173535
GO_IMMUNE_EFFECTOR_PROCESS	486	-0.266015	-1.33371	0.0344283	0.0262562
GO_REGULATION_OF_CELL_ACTIVATION	484	-0.285276	-1.43136	0.0196001	0.0140352
GO_REGULATION_OF_MULTI_ORGANISM_PROCESS	470	-0.284651	-1.42849	0.0199537	0.0142826
GO_WOUND_HEALING	470	-0.256573	-1.28347	0.0513887	0.040069
GO_TAXIS	464	-0.267637	-1.33195	0.0349898	0.0266881
GO_INFLAMMATORY_RESPONSE	454	-0.444689	-2.21308	3.44391e-14	6.78963e-14
GO_CYTOKINE_MEDIATED_SIGNALING_PATHWAY	452	-0.330305	-1.64604	0.0065002	0.00439839
GO_SMALL_MOLECULE_BIOSYNTHETIC_PROCESS	443	-0.282303	-1.41058	0.0227087	0.0163209
GO_RIBONUCLEOPROTEIN_COMPLEX_BIOGENESIS	440	-0.319864	-1.61254	0.00682142	0.00460829
GO_MONOVALENT_INORGANIC_CATION_TRANSPORT	435	-0.268493	-1.32704	0.0362604	0.0277876
GO_PROTEIN_OLIGOMERIZATION	434	-0.264379	-1.32102	0.0377181	0.0291949
GO_ORGANIC_CYCLIC_COMPOUND_CATABOLIC_PROCESS	427	-0.334454	-1.67179	0.00533195	0.00352845
GO_ACTIVATION_OF_IMMUNE_RESPONSE	427	-0.309293	-1.54339	0.00920716	0.00633308
GO_REGULATION_OF_IMMUNE_EFFECTOR_PROCESS	424	-0.328724	-1.64128	0.00654141	0.00442386
GO_POSITIVE_REGULATION_OF_LOCOMOTION	420	-0.276312	-1.36884	0.0274615	0.0200187
GO_PATTERN_SPECIFICATION_PROCESS	418	0.304807	1.60474	0.0165614	0.0406725
GO_REGULATION_OF_RESPONSE_TO_WOUNDING	413	-0.306025	-1.51222	0.0112823	0.0077657
GO_PROTEIN_TARGETING	406	-0.313616	-1.5694	0.0082216	0.00562335
GO_PURINE_CONTAINING_COMPOUND_METABOLIC_PROCESS	394	-0.341914	-1.69658	0.00408988	0.00273107
GO_AUTOPHAGY	394	-0.264856	-1.31527	0.0395246	0.0305834
GO_REGULATION_OF_PEPTIDASE_ACTIVITY	392	-0.309053	-1.52173	0.0104493	0.00718666
GO_NCRNA_PROCESSING	386	-0.368788	-1.84167	0.00102519	0.000853043
GO_REGULATION_OF_CELL_CELL_ADHESION	380	-0.286189	-1.41235	0.0224649	0.016129
GO_PROTEIN_LOCALIZATION_TO_MEMBRANE	376	-0.337385	-1.67873	0.00503158	0.00331308
GO_POSITIVE_REGULATION_OF_CELL_ADHESION	376	-0.265123	-1.30751	0.0418108	0.0323667
GO_NEGATIVE_REGULATION_OF_IMMUNE_SYSTEM_PROCESS	372	-0.31708	-1.56515	0.00845651	0.00580001
GO_POSITIVE_REGULATION_OF_CYTOKINE_PRODUCTION	370	-0.295241	-1.4611	0.0168021	0.0118818
GO_POSITIVE_REGULATION_OF_SECRETION	370	-0.261567	-1.28253	0.0518015	0.040439
GO_GLYCOSYL_COMPOUND_METABOLIC_PROCESS	368	-0.354425	-1.75509	0.00203463	0.00135786
GO_REGULATION_OF_SEQUENCE_SPECIFIC_DNA_BINDING_TRANSCRIPTION_FACTOR_ACTIVITY	365	-0.265946	-1.31417	0.0398823	0.0308603
GO_POSITIVE_REGULATION_OF_DEFENSE_RESPONSE	364	-0.300263	-1.4847	0.0138479	0.00965012
GO_REGULATION_OF_APOPTOTIC_SIGNALING_PATHWAY	363	-0.266709	-1.31907	0.0382624	0.029591
GO_POSITIVE_REGULATION_OF_PROTEOLYSIS	363	-0.255745	-1.26901	0.0585454	0.0462147
GO_ESTABLISHMENT_OF_PROTEIN_LOCALIZATION_TO_ORGANELLE	361	-0.363277	-1.80474	0.00101126	0.000669765
GO_REGULATION_OF_INNATE_IMMUNE_RESPONSE	357	-0.300288	-1.48577	0.0137055	0.00955426
GO_NEGATIVE_REGULATION_OF_TRANSFERASE_ACTIVITY	351	-0.267602	-1.31701	0.0389657	0.0301766
GO_ALCOHOL_METABOLIC_PROCESS	348	-0.27624	-1.35194	0.0301677	0.0224314
GO_CELLULAR_PROTEIN_COMPLEX_ASSEMBLY	346	-0.279493	-1.37553	0.0266119	0.0192724
GO_ORGANONITROGEN_COMPOUND_CATABOLIC_PROCESS	343	-0.331761	-1.62797	0.00679503	0.00457938
GO_COFACTOR_METABOLIC_PROCESS	334	-0.274879	-1.35218	0.0301677	0.0224042
GO_SMALL_MOLECULE_CATABOLIC_PROCESS	328	-0.317329	-1.55084	0.00886702	0.0061381
GO_IMMUNE_RESPONSE_REGULATING_CELL_SURFACE_RECEPTOR_SIGNALING_PATHWAY	323	-0.276074	-1.35401	0.0298904	0.0221622
GO_RESPONSE_TO_MOLECULE_OF_BACTERIAL_ORIGIN	321	-0.343354	-1.67607	0.0051615	0.00342207
GO_REGIONALIZATION	311	0.344599	1.7522	0.0065256	0.02037
GO_POSITIVE_REGULATION_OF_CELL_ACTIVATION	311	-0.274884	-1.33589	0.0337876	0.0257088
GO_EXOCYTOSIS	310	-0.299918	-1.45755	0.0171968	0.0121529
GO_RIBOSOME_BIOGENESIS	308	-0.373931	-1.84074	0.00101126	0.000760778
GO_REGULATION_OF_HOMOTYPIC_CELL_CELL_ADHESION	307	-0.276639	-1.34708	0.0311609	0.0233778
GO_EXTRACELLULAR_STRUCTURE_ORGANIZATION	304	-0.309117	-1.48837	0.0134428	0.00932211
GO_FATTY_ACID_METABOLIC_PROCESS	296	-0.298147	-1.4404	0.0187496	0.0134135
GO_POSITIVE_REGULATION_OF_RESPONSE_TO_EXTERNAL_STIMULUS	296	-0.29374	-1.41854	0.0213147	0.0152894
GO_REGULATION_OF_INFLAMMATORY_RESPONSE	294	-0.357027	-1.71352	0.00365027	0.00244763
GO_GENERATION_OF_PRECURSOR_METABOLITES_AND_ENERGY	292	-0.387485	-1.88562	0.00101126	0.000899332
GO_VIRAL_LIFE_CYCLE	290	-0.392898	-1.92071	0.000795443	0.000613368
GO_APOPTOTIC_SIGNALING_PATHWAY	289	-0.259935	-1.26924	0.058474	0.0461781
GO_ADAPTIVE_IMMUNE_RESPONSE	288	-0.302649	-1.44671	0.0180345	0.0128823
GO_VESICLE_ORGANIZATION	280	-0.265397	-1.28371	0.0513288	0.0400002
GO_NEGATIVE_REGULATION_OF_RESPONSE_TO_EXTERNAL_STIMULUS	274	-0.304194	-1.44687	0.0180345	0.0128884
GO_ORGANIC_ACID_BIOSYNTHETIC_PROCESS	270	-0.284543	-1.36498	0.0280519	0.0204716
GO_CARBOXYLIC_ACID_BIOSYNTHETIC_PROCESS	270	-0.284543	-1.36498	0.0280519	0.0204716
GO_PROTEIN_MATURATION	265	-0.265285	-1.27618	0.0549281	0.0431895
GO_ESTABLISHMENT_OF_PROTEIN_LOCALIZATION_TO_MEMBRANE	264	-0.406453	-1.97596	0.000795443	0.000828158
GO_NEGATIVE_REGULATION_OF_LOCOMOTION	263	-0.271023	-1.28834	0.0492586	0.0384229
GO_LEUKOCYTE_MIGRATION	259	-0.372961	-1.78558	0.00102519	0.000678144
GO_REGULATION_OF_PEPTIDE_TRANSPORT	256	-0.269934	-1.27263	0.0569646	0.0449168
GO_RRNA_METABOLIC_PROCESS	255	-0.410037	-1.98996	0.000795443	0.000944662
GO_LIPID_CATABOLIC_PROCESS	247	-0.327261	-1.53639	0.00944486	0.00649481
GO_RESPONSE_TO_VIRUS	247	-0.318848	-1.51479	0.0110763	0.00761561
GO_POSITIVE_REGULATION_OF_INNATE_IMMUNE_RESPONSE	246	-0.298132	-1.43796	0.0189379	0.0135646
GO_NEGATIVE_REGULATION_OF_PEPTIDASE_ACTIVITY	245	-0.273266	-1.26659	0.0599221	0.0475219
GO_POSITIVE_REGULATION_OF_CELL_CELL_ADHESION	243	-0.295111	-1.39947	0.0242082	0.0175116
GO_NUCLEOSIDE_MONOPHOSPHATE_METABOLIC_PROCESS	239	-0.406495	-1.94612	0.000795443	0.000698622
GO_REGULATION_OF_ERK1_AND_ERK2_CASCADE	238	-0.280646	-1.3008	0.0442089	0.0343304
GO_DEFENSE_RESPONSE_TO_BACTERIUM	237	-0.501272	-2.23131	3.44391e-14	8.72953e-14
GO_REGULATION_OF_RESPONSE_TO_BIOTIC_STIMULUS	237	-0.290281	-1.3815	0.0258618	0.0186523
GO_RESPONSE_TO_TUMOR_NECROSIS_FACTOR	233	-0.370718	-1.74538	0.00256819	0.00173303
GO_REGULATION_OF_I_KAPPAB_KINASE_NF_KAPPAB_SIGNALING	233	-0.276719	-1.32744	0.0362037	0.0277344
GO_REGULATION_OF_VASCULATURE_DEVELOPMENT	233	-0.283071	-1.32084	0.037753	0.0292136
GO_RECEPTOR_MEDIATED_ENDOCYTOSIS	231	-0.419503	-1.95588	0.000795443	0.000718593
GO_NUCLEOSIDE_TRIPHOSPHATE_METABOLIC_PROCESS	228	-0.426842	-2.02905	0.000221535	0.000192172
GO_RNA_CATABOLIC_PROCESS	227	-0.371176	-1.77793	0.00121507	0.000803823
GO_REGULATED_EXOCYTOSIS	224	-0.332463	-1.55254	0.00886702	0.0061133
GO_NEGATIVE_REGULATION_OF_CELL_ADHESION	223	-0.285903	-1.33925	0.032971	0.0250537
GO_CELLULAR_MODIFIED_AMINO_ACID_METABOLIC_PROCESS	220	-0.314731	-1.46131	0.0167985	0.0118835
GO_ENERGY_DERIVATION_BY_OXIDATION_OF_ORGANIC_COMPOUNDS	217	-0.406614	-1.92214	0.000795443	0.000629564
GO_ANTIGEN_PROCESSING_AND_PRESENTATION	213	-0.387081	-1.83099	0.00101126	0.000737518
GO_REGULATION_OF_CYSTEINE_TYPE_ENDOPEPTIDASE_ACTIVITY	213	-0.316423	-1.49079	0.013226	0.00918772
GO_GENE_SILENCING	212	-0.297923	-1.39342	0.0246638	0.0177885
GO_NEGATIVE_REGULATION_OF_CYTOKINE_PRODUCTION	211	-0.43258	-2.01355	0.000795443	0.000777311
GO_POSITIVE_REGULATION_OF_PROTEIN_SECRETION	211	-0.303792	-1.40684	0.0233612	0.016831
GO_REGULATION_OF_LEUKOCYTE_PROLIFERATION	206	-0.30279	-1.40941	0.0229108	0.0164508
GO_REGULATION_OF_SYMBIOSIS_ENCOMPASSING_MUTUALISM_THROUGH_PARASITISM	205	-0.283393	-1.32648	0.0364242	0.0279304
GO_ORGANIC_ACID_CATABOLIC_PROCESS	205	-0.283197	-1.31601	0.0392658	0.030381
GO_CARBOXYLIC_ACID_CATABOLIC_PROCESS	205	-0.283197	-1.31601	0.0392658	0.030381
GO_ACTIVATION_OF_INNATE_IMMUNE_RESPONSE	204	-0.332994	-1.57413	0.00797294	0.00539556
GO_MONOSACCHARIDE_METABOLIC_PROCESS	202	-0.368277	-1.68787	0.00441734	0.0029293
GO_NEGATIVE_REGULATION_OF_SECRETION	200	-0.303457	-1.36477	0.0280743	0.0204821
GO_REGULATION_OF_ENDOCYTOSIS	199	-0.285217	-1.32198	0.0375051	0.0289986
GO_POSITIVE_REGULATION_OF_PROTEIN_COMPLEX_ASSEMBLY	197	-0.30116	-1.3971	0.0243448	0.0175797
GO_ANTERIOR_POSTERIOR_PATTERN_SPECIFICATION	194	0.385364	1.81156	0.0037011	0.0125641
GO_PHAGOCYTOSIS	190	-0.416727	-1.89805	0.000976751	0.000708126
GO_REGULATION_OF_DEFENSE_RESPONSE_TO_VIRUS	190	-0.298664	-1.38551	0.0254493	0.0183781
GO_NUCLEOSIDE_PHOSPHATE_BIOSYNTHETIC_PROCESS	188	-0.309105	-1.42494	0.0203703	0.0146347
GO_HUMORAL_IMMUNE_RESPONSE	187	-0.423229	-1.81044	0.00101126	0.000692926
GO_MEMBRANE_LIPID_METABOLIC_PROCESS	184	-0.30901	-1.41337	0.0223038	0.0159662
GO_MACROMOLECULAR_COMPLEX_DISASSEMBLY	182	-0.351758	-1.64002	0.00657432	0.00444648
GO_POSITIVE_REGULATION_OF_I_KAPPAB_KINASE_NF_KAPPAB_SIGNALING	179	-0.311893	-1.44936	0.0179292	0.0127606
GO_ANTIGEN_PROCESSING_AND_PRESENTATION_OF_PEPTIDE_ANTIGEN	177	-0.354442	-1.6414	0.00654141	0.00443799
GO_MITOCHONDRIAL_TRANSPORT	177	-0.311237	-1.43611	0.0190764	0.0136955
GO_POSITIVE_REGULATION_OF_CYTOSKELETON_ORGANIZATION	175	-0.308163	-1.40657	0.0233945	0.0168498
GO_GLIOGENESIS	175	-0.280973	-1.26209	0.0624074	0.0497635
GO_CARBOHYDRATE_DERIVATIVE_CATABOLIC_PROCESS	174	-0.408999	-1.86877	0.00101126	0.000878198
GO_REGULATION_OF_PROTEIN_POLYMERIZATION	173	-0.308343	-1.40739	0.0232562	0.0167606
GO_MONOCARBOXYLIC_ACID_BIOSYNTHETIC_PROCESS	172	-0.303541	-1.36176	0.0287467	0.0210327
GO_POSITIVE_REGULATION_OF_APOPTOTIC_SIGNALING_PATHWAY	171	-0.323747	-1.49244	0.0130999	0.00909137
GO_LIMB_DEVELOPMENT	169	0.374077	1.73195	0.00707548	0.0236897
GO_APPENDAGE_DEVELOPMENT	169	0.374077	1.73195	0.00707548	0.0236897
GO_REGULATION_OF_BLOOD_PRESSURE	169	-0.296783	-1.29192	0.0476986	0.0372879
GO_AMINOGLYCAN_METABOLIC_PROCESS	166	-0.347852	-1.56443	0.00849214	0.0058267
GO_DEFENSE_RESPONSE_TO_VIRUS	164	-0.320901	-1.43598	0.0190764	0.0136846
GO_HORMONE_METABOLIC_PROCESS	164	-0.306905	-1.32475	0.0368058	0.0283749
GO_CELLULAR_RESPONSE_TO_BIOTIC_STIMULUS	163	-0.319584	-1.45242	0.0177156	0.0125568
GO_CELL_CHEMOTAXIS	162	-0.359298	-1.58593	0.00733184	0.0049311
GO_POSITIVE_REGULATION_OF_RESPONSE_TO_WOUNDING	162	-0.321679	-1.4178	0.0214467	0.0153406
GO_NEGATIVE_REGULATION_OF_CELL_ACTIVATION	158	-0.355569	-1.57841	0.00771607	0.0051906
GO_PROTEIN_TARGETING_TO_MEMBRANE	157	-0.467153	-2.13	3.44391e-14	3.39482e-14
GO_HEXOSE_METABOLIC_PROCESS	157	-0.366164	-1.63426	0.00657432	0.00443474
GO_REGULATION_OF_LEUKOCYTE_MEDIATED_IMMUNITY	156	-0.339776	-1.54075	0.00929907	0.00641906
GO_NEGATIVE_REGULATION_OF_RESPONSE_TO_WOUNDING	156	-0.349571	-1.52662	0.00980997	0.006697
GO_REGULATION_OF_ACTIN_FILAMENT_LENGTH	156	-0.316701	-1.42258	0.0206562	0.0148044
GO_POSITIVE_REGULATION_OF_IMMUNE_EFFECTOR_PROCESS	156	-0.306515	-1.37682	0.0264297	0.0191376
GO_POSITIVE_REGULATION_OF_PEPTIDASE_ACTIVITY	154	-0.321694	-1.44856	0.0179553	0.0128092
GO_ADAPTIVE_IMMUNE_RESPONSE_BASED_ON_SOMATIC_RECOMBINATION_OF_IMMUNE_RECEPTORS_BUILT_FROM_IMMUNOGLOBULIN_SUPERFAMILY_DOMAINS	154	-0.303073	-1.30591	0.0423384	0.0328089
GO_REGULATION_OF_EXTRINSIC_APOPTOTIC_SIGNALING_PATHWAY	153	-0.312854	-1.39633	0.0243695	0.0175766
GO_REGULATION_OF_REACTIVE_OXYGEN_SPECIES_METABOLIC_PROCESS	152	-0.328649	-1.45482	0.0174611	0.012336
GO_CELLULAR_LIPID_CATABOLIC_PROCESS	151	-0.370192	-1.62675	0.00679902	0.00458014
GO_REGULATION_OF_CYTOKINE_SECRETION	149	-0.407014	-1.77749	0.00122847	0.000812054
GO_REGULATION_OF_LEUKOCYTE_MIGRATION	149	-0.360327	-1.57108	0.00813038	0.00555306
GO_REGULATION_OF_T_CELL_PROLIFERATION	147	-0.357866	-1.57961	0.00763645	0.00514102
GO_TRANSLATIONAL_INITIATION	146	-0.510801	-2.3056	0	0
GO_RESPONSE_TO_INTERFERON_GAMMA	144	-0.448086	-1.94082	0.000795443	0.000683021
GO_NEGATIVE_REGULATION_OF_DEFENSE_RESPONSE	144	-0.386637	-1.67466	0.00522191	0.00344484
GO_REGULATION_OF_RESPONSE_TO_CYTOKINE_STIMULUS	144	-0.343328	-1.51097	0.0113636	0.00781354
GO_CELLULAR_CARBOHYDRATE_METABOLIC_PROCESS	144	-0.316346	-1.39222	0.0247551	0.0178657
GO_CELLULAR_RESPIRATION	143	-0.455335	-2.03492	7.94165e-05	6.54233e-05
GO_HYDROGEN_TRANSPORT	139	-0.460781	-2.01863	0.000676007	0.000587238
GO_PURINE_CONTAINING_COMPOUND_BIOSYNTHETIC_PROCESS	139	-0.330493	-1.44559	0.0181413	0.012945
GO_REGULATION_OF_CELL_SHAPE	139	-0.32493	-1.43	0.0198033	0.0141985
GO_NEGATIVE_REGULATION_OF_PROTEIN_MODIFICATION_BY_SMALL_PROTEIN_CONJUGATION_OR_REMOVAL	139	-0.28482	-1.27453	0.0558684	0.0440191
GO_MULTI_ORGANISM_METABOLIC_PROCESS	138	-0.558367	-2.50498	3.44391e-14	2.03689e-13
GO_MAINTENANCE_OF_LOCATION	138	-0.347682	-1.52783	0.0099	0.0068562
GO_SPHINGOLIPID_METABOLIC_PROCESS	138	-0.343287	-1.4869	0.0136083	0.00945674
GO_NEGATIVE_REGULATION_OF_CELL_CELL_ADHESION	138	-0.306597	-1.32571	0.0365926	0.0281019
GO_RESPONSE_TO_ALKALOID	137	-0.371498	-1.56427	0.00849214	0.00581965
GO_ACTIVATION_OF_MAPK_ACTIVITY	137	-0.303625	-1.32385	0.0370248	0.028588
GO_POSITIVE_REGULATION_OF_LEUKOCYTE_PROLIFERATION	136	-0.324167	-1.41341	0.0223038	0.0159865
GO_GLIAL_CELL_DIFFERENTIATION	136	-0.327124	-1.39671	0.0243598	0.01758
GO_NEGATIVE_REGULATION_OF_SEQUENCE_SPECIFIC_DNA_BINDING_TRANSCRIPTION_FACTOR_ACTIVITY	136	-0.311983	-1.35585	0.0296523	0.0219894
GO_PROTEIN_TETRAMERIZATION	135	-0.374377	-1.65006	0.00639713	0.00430543
GO_REGULATION_OF_DEFENSE_RESPONSE_TO_VIRUS_BY_HOST	135	-0.364239	-1.58295	0.00746277	0.0050033
GO_PROTEIN_UBIQUITINATION_INVOLVED_IN_UBIQUITIN_DEPENDENT_PROTEIN_CATABOLIC_PROCESS	134	0.33785	1.62504	0.0136713	0.0367771
GO_PROTEIN_MODIFICATION_BY_SMALL_PROTEIN_REMOVAL	133	0.395806	1.84341	0.0014793	0.00561713
GO_POSITIVE_REGULATION_OF_VASCULATURE_DEVELOPMENT	133	-0.29836	-1.2856	0.0504413	0.0392319
GO_POSITIVE_REGULATION_OF_NF_KAPPAB_TRANSCRIPTION_FACTOR_ACTIVITY	132	-0.316499	-1.39904	0.0242238	0.0175002
GO_AMINE_METABOLIC_PROCESS	131	-0.297852	-1.26931	0.0584724	0.04619
GO_REGULATION_OF_REGULATED_SECRETORY_PATHWAY	130	-0.299561	-1.26911	0.0585247	0.0462049
GO_REGULATION_OF_LIPID_BIOSYNTHETIC_PROCESS	128	-0.316888	-1.34252	0.0321678	0.0243163
GO_NEGATIVE_REGULATION_OF_HEMOPOIESIS	128	-0.298835	-1.29215	0.0476672	0.0372335
GO_NEGATIVE_REGULATION_OF_ION_TRANSPORT	127	0.353522	1.58255	0.0179292	0.0426318
GO_ISOPRENOID_METABOLIC_PROCESS	126	-0.383567	-1.57152	0.00812419	0.00554613
GO_PROTEIN_LOCALIZATION_TO_ENDOPLASMIC_RETICULUM	123	-0.570389	-2.50648	3.44391e-14	3.05533e-13
GO_REGULATION_OF_ADAPTIVE_IMMUNE_RESPONSE	123	-0.324979	-1.41923	0.0212962	0.0152209
GO_CELLULAR_RESPONSE_TO_INTERFERON_GAMMA	122	-0.460044	-1.92055	0.000795443	0.000610652
GO_CELLULAR_PROTEIN_COMPLEX_DISASSEMBLY	122	-0.387905	-1.70199	0.00389711	0.00261056
GO_NEGATIVE_REGULATION_OF_IMMUNE_RESPONSE	121	-0.434548	-1.84099	0.00101126	0.000794055
GO_CARBOHYDRATE_BIOSYNTHETIC_PROCESS	121	-0.365634	-1.56984	0.00819392	0.00560675
GO_REGULATION_OF_PROTEIN_KINASE_B_SIGNALING	121	-0.333028	-1.40228	0.0239531	0.017326
GO_POSITIVE_REGULATION_OF_CHEMOTAXIS	120	-0.370591	-1.5505	0.00886702	0.00609878
GO_GLYCOSYL_COMPOUND_BIOSYNTHETIC_PROCESS	120	-0.338201	-1.45727	0.0172143	0.0121611
GO_GLUCOSE_METABOLIC_PROCESS	119	-0.320047	-1.35859	0.0291869	0.021527
GO_NUCLEAR_TRANSCRIBED_MRNA_CATABOLIC_PROCESS_NONSENSE_MEDIATED_DECAY	118	-0.501702	-2.191	3.44391e-14	6.11067e-14
GO_TUMOR_NECROSIS_FACTOR_MEDIATED_SIGNALING_PATHWAY	118	-0.435357	-1.88246	0.00101126	0.000899172
GO_LEUKOCYTE_CHEMOTAXIS	117	-0.42738	-1.75536	0.0020301	0.00135589
GO_RESPONSE_TO_INTERLEUKIN_1	115	-0.400008	-1.62641	0.00679902	0.0045738
GO_NEGATIVE_REGULATION_OF_EPITHELIAL_CELL_PROLIFERATION	115	0.364514	1.6477	0.0107844	0.0313844
GO_LIPOSACCHARIDE_METABOLIC_PROCESS	114	-0.335083	-1.40497	0.023664	0.0171033
GO_STEROID_BIOSYNTHETIC_PROCESS	114	-0.316409	-1.29957	0.0446159	0.0347244
GO_POSITIVE_REGULATION_OF_ENDOCYTOSIS	114	-0.303188	-1.27124	0.0573814	0.0452767
GO_CARBOHYDRATE_CATABOLIC_PROCESS	113	-0.427858	-1.78618	0.00102519	0.00068751
GO_PROTEIN_HETEROOLIGOMERIZATION	113	-0.388473	-1.63913	0.00657432	0.00445693
GO_POSITIVE_REGULATION_OF_INFLAMMATORY_RESPONSE	113	-0.34698	-1.42861	0.0199537	0.0142923
GO_NEGATIVE_REGULATION_OF_GENE_EXPRESSION_EPIGENETIC	112	-0.429107	-1.79533	0.00101845	0.000675222
GO_ZYMOGEN_ACTIVATION	112	-0.339953	-1.43441	0.0192091	0.0137565
GO_TRANSLATIONAL_ELONGATION	111	-0.461429	-1.98824	0.000795443	0.000901911
GO_REGULATION_OF_TYPE_I_INTERFERON_PRODUCTION	111	-0.33972	-1.45858	0.0171329	0.0120987
GO_REGULATION_OF_ESTABLISHMENT_OF_PLANAR_POLARITY	110	-0.308291	-1.32122	0.0376826	0.0291679
GO_UNSATURATED_FATTY_ACID_METABOLIC_PROCESS	109	-0.46488	-1.88018	0.00101126	0.00090002
GO_POSITIVE_REGULATION_OF_LEUKOCYTE_MIGRATION	109	-0.396894	-1.63803	0.00657432	0.00443734
GO_PATTERN_RECOGNITION_RECEPTOR_SIGNALING_PATHWAY	109	-0.33208	-1.40967	0.0228729	0.0164287
GO_NEGATIVE_REGULATION_OF_PROTEIN_SECRETION	108	-0.316806	-1.27432	0.0559604	0.0440896
GO_HYDROGEN_ION_TRANSMEMBRANE_TRANSPORT	107	-0.496238	-2.06238	3.50309e-09	3.01366e-09
GO_MITOCHONDRIAL_TRANSLATION	107	-0.447231	-1.91666	0.000795443	0.000579878
GO_OXIDOREDUCTION_COENZYME_METABOLIC_PROCESS	107	-0.37163	-1.56154	0.00856895	0.00590447
GO_PLATELET_DEGRANULATION	107	-0.343305	-1.42352	0.0205	0.014702
GO_TERPENOID_METABOLIC_PROCESS	106	-0.427294	-1.66203	0.005735	0.00384826
GO_INNATE_IMMUNE_RESPONSE_ACTIVATING_CELL_SURFACE_RECEPTOR_SIGNALING_PATHWAY	106	-0.314741	-1.34886	0.0307315	0.0229919
GO_XENOPHAGY	105	-0.352603	-1.45176	0.0177235	0.0125615
GO_RESPONSE_TO_XENOBIOTIC_STIMULUS	105	-0.344869	-1.35462	0.0297927	0.0220837
GO_ESTABLISHMENT_OF_PROTEIN_LOCALIZATION_TO_ENDOPLASMIC_RETICULUM	104	-0.601517	-2.56827	0	0
GO_CELLULAR_HORMONE_METABOLIC_PROCESS	104	-0.403032	-1.57801	0.00773017	0.00519817
GO_REGULATION_OF_INTERLEUKIN_6_PRODUCTION	104	-0.384058	-1.57742	0.00773017	0.00520837
GO_NEGATIVE_REGULATION_OF_IMMUNE_EFFECTOR_PROCESS	102	-0.396228	-1.64297	0.0065256	0.00442006
GO_NEGATIVE_REGULATION_OF_HOMOTYPIC_CELL_CELL_ADHESION	102	-0.320747	-1.31085	0.040947	0.0316386
GO_REGULATION_OF_TUMOR_NECROSIS_FACTOR_SUPERFAMILY_CYTOKINE_PRODUCTION	101	-0.4833	-1.99936	0.000795443	0.00104956
GO_REGULATION_OF_PRODUCTION_OF_MOLECULAR_MEDIATOR_OF_IMMUNE_RESPONSE	101	-0.34099	-1.40053	0.0241776	0.0174937
GO_NEGATIVE_REGULATION_OF_INFLAMMATORY_RESPONSE	100	-0.429025	-1.7009	0.00392545	0.00263594
GO_EXTRINSIC_APOPTOTIC_SIGNALING_PATHWAY	99	-0.405306	-1.69203	0.00430852	0.00287242
GO_MYELOID_LEUKOCYTE_MIGRATION	99	-0.382414	-1.50683	0.0117712	0.00810531
GO_PROTEIN_ACTIVATION_CASCADE	99	-0.372222	-1.32724	0.0362165	0.0277626
GO_NEUROPEPTIDE_SIGNALING_PATHWAY	99	-0.387502	-1.32026	0.0379191	0.0293232
GO_MYELOID_LEUKOCYTE_ACTIVATION	98	-0.375408	-1.53034	0.00977784	0.00675341
GO_REGULATION_OF_RNA_SPLICING	97	0.371973	1.6436	0.0112823	0.0327496
GO_REGULATION_OF_INTERFERON_GAMMA_PRODUCTION	97	-0.345029	-1.39918	0.0242082	0.0174996
GO_ICOSANOID_METABOLIC_PROCESS	96	-0.488271	-1.89921	0.000971407	0.000698759
GO_FATTY_ACID_DERIVATIVE_METABOLIC_PROCESS	96	-0.488271	-1.89921	0.000971407	0.000698759
GO_POSITIVE_REGULATION_OF_CYTOKINE_SECRETION	96	-0.434279	-1.75642	0.00199671	0.00133569
GO_MONOCARBOXYLIC_ACID_CATABOLIC_PROCESS	96	-0.414333	-1.67121	0.00533195	0.0035385
GO_REGULATION_OF_LEUKOCYTE_CHEMOTAXIS	96	-0.351476	-1.40175	0.0240281	0.0173856
GO_MYELOID_LEUKOCYTE_DIFFERENTIATION	96	-0.33435	-1.37326	0.0269651	0.0195062
GO_CHROMATIN_SILENCING	95	-0.496363	-1.99098	0.000795443	0.000954558
GO_POSITIVE_REGULATION_OF_T_CELL_PROLIFERATION	95	-0.399264	-1.62338	0.0068161	0.00461694
GO_ACTIVATION_OF_CYSTEINE_TYPE_ENDOPEPTIDASE_ACTIVITY	95	-0.34798	-1.43955	0.0188463	0.0134773
GO_FC_GAMMA_RECEPTOR_SIGNALING_PATHWAY	95	-0.330723	-1.31117	0.0408345	0.0315707
GO_ELECTRON_TRANSPORT_CHAIN	94	-0.570199	-2.36434	0	0
GO_REGULATION_OF_CYTOKINE_BIOSYNTHETIC_PROCESS	94	-0.400028	-1.61789	0.00681949	0.00463855
GO_TRANSLATIONAL_TERMINATION	92	-0.442681	-1.85212	0.00101126	0.000866362
GO_ANTIGEN_PROCESSING_AND_PRESENTATION_OF_PEPTIDE_ANTIGEN_VIA_MHC_CLASS_I	91	-0.429812	-1.77389	0.00134613	0.000889148
GO_AXIS_SPECIFICATION	90	0.400538	1.63392	0.0124922	0.0343973
GO_REGULATION_OF_GLIOGENESIS	90	-0.330864	-1.30775	0.0417877	0.0323271
GO_PURINE_RIBONUCLEOSIDE_BIOSYNTHETIC_PROCESS	89	-0.380025	-1.5411	0.00929907	0.00641812
GO_PURINE_NUCLEOSIDE_BIOSYNTHETIC_PROCESS	89	-0.380025	-1.5411	0.00929907	0.00641812
GO_POSITIVE_REGULATION_OF_PROTEIN_POLYMERIZATION	89	-0.381687	-1.53953	0.00931517	0.00643356
GO_SEGMENTATION	89	0.38774	1.56858	0.0189141	0.0438603
GO_CELLULAR_RESPONSE_TO_INTERLEUKIN_1	88	-0.41929	-1.59661	0.00696723	0.00465336
GO_LONG_CHAIN_FATTY_ACID_METABOLIC_PROCESS	88	-0.377989	-1.49856	0.0124922	0.00867343
GO_REGULATION_OF_CELLULAR_AMINE_METABOLIC_PROCESS	88	-0.34392	-1.38338	0.0256131	0.0184887
GO_REGULATION_OF_COAGULATION	88	-0.340363	-1.34529	0.0315005	0.0236428
GO_POSITIVE_REGULATION_OF_REACTIVE_OXYGEN_SPECIES_METABOLIC_PROCESS	86	-0.424905	-1.68962	0.00435632	0.00290951
GO_PALATE_DEVELOPMENT	85	0.486623	1.96861	0	0
GO_EPHRIN_RECEPTOR_SIGNALING_PATHWAY	85	-0.358587	-1.42591	0.0202815	0.0145658
GO_TOLL_LIKE_RECEPTOR_SIGNALING_PATHWAY	85	-0.312474	-1.26379	0.0614489	0.048962
GO_OXIDATIVE_PHOSPHORYLATION	84	-0.573535	-2.31963	0	0
GO_CELLULAR_ALDEHYDE_METABOLIC_PROCESS	84	-0.391961	-1.54924	0.00890886	0.00613992
GO_NIK_NF_KAPPAB_SIGNALING	83	-0.384371	-1.56282	0.00852672	0.00585119
GO_MOLTING_CYCLE	83	0.419131	1.65809	0.00964978	0.0271044
GO_HAIR_CYCLE	83	0.419131	1.65809	0.00964978	0.0271044
GO_NUCLEOSIDE_MONOPHOSPHATE_BIOSYNTHETIC_PROCESS	83	-0.38196	-1.53209	0.0096978	0.00670686
GO_INTEGRIN_MEDIATED_SIGNALING_PATHWAY	82	-0.352184	-1.42439	0.0203703	0.0146697
GO_REGULATION_OF_PROTEIN_MATURATION	82	-0.345222	-1.36028	0.0288951	0.0212229
GO_POSITIVE_REGULATION_OF_LEUKOCYTE_CHEMOTAXIS	81	-0.454551	-1.75603	0.00200944	0.00134314
GO_CELLULAR_RESPONSE_TO_MECHANICAL_STIMULUS	80	-0.374738	-1.4576	0.0171968	0.0121722
GO_POLYSACCHARIDE_METABOLIC_PROCESS	80	-0.363098	-1.42622	0.0202815	0.0145715
GO_REGULATION_OF_LEUKOCYTE_APOPTOTIC_PROCESS	79	-0.354041	-1.39503	0.0244632	0.0176181
GO_SOMITE_DEVELOPMENT	78	0.436635	1.70236	0.00819235	0.0240728
GO_POSITIVE_REGULATION_OF_GENE_EXPRESSION_EPIGENETIC	78	-0.338555	-1.35022	0.0303869	0.022722
GO_DETOXIFICATION	77	-0.3954	-1.51124	0.0113556	0.00781075
GO_MITOCHONDRIAL_RESPIRATORY_CHAIN_COMPLEX_ASSEMBLY	76	-0.545402	-2.10701	0	0
GO_MULTICELLULAR_ORGANISM_GROWTH	76	0.386184	1.60643	0.0163829	0.0409203
GO_COMPLEMENT_ACTIVATION	76	-0.431355	-1.44096	0.0186845	0.0133716
GO_GLIAL_CELL_DEVELOPMENT	76	-0.376475	-1.43891	0.0188463	0.0134684
GO_EXTRACELLULAR_MATRIX_DISASSEMBLY	76	-0.362888	-1.36049	0.0288822	0.0212394
GO_GRANULOCYTE_MIGRATION	75	-0.460492	-1.69001	0.00435632	0.00290907
GO_REGULATION_OF_ACUTE_INFLAMMATORY_RESPONSE	74	-0.45054	-1.70914	0.0037011	0.00248751
GO_CELLULAR_RESPONSE_TO_CARBOHYDRATE_STIMULUS	74	-0.332799	-1.27661	0.0547212	0.0430015
GO_ACUTE_INFLAMMATORY_RESPONSE	73	-0.503694	-1.83166	0.00101126	0.000745601
GO_CERAMIDE_METABOLIC_PROCESS	73	-0.413636	-1.5867	0.00731265	0.00491416
GO_FATTY_ACID_CATABOLIC_PROCESS	73	-0.376117	-1.46783	0.0161028	0.0113309
GO_DEFENSE_RESPONSE_TO_GRAM_POSITIVE_BACTERIUM	72	-0.529952	-1.97872	0.000795443	0.000885274
GO_ORGANIC_HYDROXY_COMPOUND_CATABOLIC_PROCESS	72	-0.466255	-1.73364	0.00315966	0.00213376
GO_SKIN_EPIDERMIS_DEVELOPMENT	71	0.457483	1.77463	0.00570056	0.0194033
GO_CELL_SURFACE_RECEPTOR_SIGNALING_PATHWAY_INVOLVED_IN_CELL_CELL_SIGNALING	71	-0.408291	-1.42475	0.0203703	0.0146378
GO_DICARBOXYLIC_ACID_TRANSPORT	71	-0.344182	-1.2851	0.0507025	0.0394238
GO_INTERFERON_GAMMA_MEDIATED_SIGNALING_PATHWAY	70	-0.49835	-1.92523	0.000795443	0.000631774
GO_I_KAPPAB_KINASE_NF_KAPPAB_SIGNALING	70	-0.462445	-1.82217	0.00101126	0.000724528
GO_PROTEIN_LOCALIZATION_TO_MITOCHONDRION	70	-0.370026	-1.43928	0.0188463	0.0134854
GO_LIPID_OXIDATION	70	-0.336613	-1.30489	0.0425562	0.0330082
GO_POSITIVE_REGULATION_OF_ACTIN_FILAMENT_POLYMERIZATION	69	-0.408918	-1.55124	0.00886702	0.00615259
GO_GLYCOSPHINGOLIPID_METABOLIC_PROCESS	69	-0.413566	-1.53773	0.00938047	0.00646652
GO_MITOTIC_SPINDLE_ORGANIZATION	69	0.386737	1.59656	0.0171968	0.043011
GO_NEGATIVE_REGULATION_OF_LEUKOCYTE_PROLIFERATION	69	-0.357684	-1.32995	0.0355412	0.0271626
GO_AMINOGLYCAN_CATABOLIC_PROCESS	68	-0.521068	-1.96137	0.000795443	0.000765626
GO_REGULATION_OF_PHAGOCYTOSIS	68	-0.454134	-1.72277	0.00352584	0.0023796
GO_NEGATIVE_REGULATION_OF_NF_KAPPAB_TRANSCRIPTION_FACTOR_ACTIVITY	68	-0.452826	-1.71781	0.00358591	0.00244153
GO_REGULATION_OF_ALPHA_BETA_T_CELL_ACTIVATION	68	-0.370589	-1.42157	0.0208632	0.0149206
GO_POSITIVE_REGULATION_OF_INTERLEUKIN_6_PRODUCTION	68	-0.376815	-1.40108	0.0240915	0.0174341
GO_ADENYLATE_CYCLASE_INHIBITING_G_PROTEIN_COUPLED_RECEPTOR_SIGNALING_PATHWAY	68	-0.396565	-1.39923	0.0242082	0.017522
GO_RESPONSE_TO_TYPE_I_INTERFERON	68	-0.36647	-1.35683	0.0295072	0.0218627
GO_CELLULAR_KETONE_METABOLIC_PROCESS	68	-0.358827	-1.35067	0.0303869	0.0226727
GO_CELL_REDOX_HOMEOSTASIS	67	-0.392303	-1.48249	0.0140917	0.00982897
GO_SENSORY_PERCEPTION_OF_TASTE	67	0.445605	1.6102	0.0159534	0.0407173
GO_ANTIGEN_PROCESSING_AND_PRESENTATION_OF_EXOGENOUS_PEPTIDE_ANTIGEN_VIA_MHC_CLASS_I	66	-0.543592	-2.09266	0	0
GO_REGULATION_OF_CELLULAR_AMINO_ACID_METABOLIC_PROCESS	66	-0.399742	-1.52783	0.0099	0.00683877
GO_POSITIVE_REGULATION_OF_LIPID_BIOSYNTHETIC_PROCESS	66	-0.37659	-1.39429	0.0245754	0.0176938
GO_REGULATION_OF_REACTIVE_OXYGEN_SPECIES_BIOSYNTHETIC_PROCESS	65	-0.384056	-1.43986	0.0187869	0.0134569
GO_REGULATION_OF_CHEMOKINE_PRODUCTION	65	-0.387597	-1.43505	0.0191846	0.0137529
GO_NUCLEOSIDE_TRIPHOSPHATE_BIOSYNTHETIC_PROCESS	64	-0.373887	-1.39601	0.0244028	0.0175953
GO_NEGATIVE_REGULATION_OF_NUCLEOTIDE_METABOLIC_PROCESS	63	-0.373116	-1.30932	0.0412504	0.0318686
GO_PURINE_RIBONUCLEOSIDE_MONOPHOSPHATE_BIOSYNTHETIC_PROCESS	62	-0.443673	-1.66336	0.00570056	0.00382257
GO_PURINE_NUCLEOSIDE_MONOPHOSPHATE_BIOSYNTHETIC_PROCESS	62	-0.443673	-1.66336	0.00570056	0.00382257
GO_SOMITOGENESIS	62	0.448251	1.6624	0.00929907	0.0268969
GO_NEGATIVE_REGULATION_OF_SYNAPTIC_TRANSMISSION	62	0.425334	1.61495	0.0152004	0.0398714
GO_REGULATION_OF_SMOOTHENED_SIGNALING_PATHWAY	62	0.420589	1.6058	0.016456	0.0407167
GO_REGULATION_OF_INTERLEUKIN_8_PRODUCTION	61	-0.509317	-1.87752	0.00101126	0.000892569
GO_GLUTATHIONE_METABOLIC_PROCESS	61	-0.474478	-1.69186	0.00430852	0.00287377
GO_NEGATIVE_REGULATION_OF_CATION_TRANSMEMBRANE_TRANSPORT	61	0.42753	1.61411	0.0153203	0.0398173
GO_EMBRYONIC_DIGIT_MORPHOGENESIS	61	0.437206	1.61134	0.0157775	0.040671
GO_MEMBRANE_DEPOLARIZATION	61	-0.36337	-1.2821	0.0519784	0.0406019
GO_OLIGODENDROCYTE_DIFFERENTIATION	60	-0.482717	-1.71231	0.0036595	0.00245215
GO_TRNA_MODIFICATION	60	-0.359145	-1.34096	0.0325672	0.0246741
GO_REGULATION_OF_GLUCOSE_IMPORT	60	-0.35377	-1.28038	0.0528631	0.04138
GO_RIBOSOMAL_SMALL_SUBUNIT_BIOGENESIS	59	-0.45823	-1.72484	0.00345009	0.00233025
GO_MONOSACCHARIDE_CATABOLIC_PROCESS	59	-0.439268	-1.61211	0.00682142	0.00459534
GO_REGULATION_OF_GLIAL_CELL_DIFFERENTIATION	59	-0.414385	-1.47758	0.0146945	0.0102909
GO_EMBRYONIC_PATTERN_SPECIFICATION	58	0.566523	2.07461	3.44391e-14	2.11053e-13
GO_MITOCHONDRIAL_TRANSMEMBRANE_TRANSPORT	58	-0.464226	-1.71876	0.00358591	0.00245403
GO_ALCOHOL_CATABOLIC_PROCESS	58	-0.443771	-1.59043	0.00711961	0.00478828
GO_UNSATURATED_FATTY_ACID_BIOSYNTHETIC_PROCESS	58	-0.447067	-1.57742	0.00773017	0.00519215
GO_REGULATION_OF_INTERLEUKIN_1_PRODUCTION	58	-0.41558	-1.51124	0.0113556	0.00782964
GO_POSITIVE_REGULATION_OF_CYTOKINE_BIOSYNTHETIC_PROCESS	58	-0.392172	-1.44568	0.0181413	0.0129596
GO_GLUCAN_METABOLIC_PROCESS	58	-0.355581	-1.30498	0.0425562	0.0330176
GO_CELLULAR_GLUCAN_METABOLIC_PROCESS	58	-0.355581	-1.30498	0.0425562	0.0330176
GO_REGULATION_OF_CYTOKINE_PRODUCTION_INVOLVED_IN_IMMUNE_RESPONSE	57	-0.463818	-1.71725	0.00358591	0.0024375
GO_POSITIVE_REGULATION_OF_TUMOR_NECROSIS_FACTOR_SUPERFAMILY_CYTOKINE_PRODUCTION	57	-0.465832	-1.71722	0.00358591	0.00242334
GO_NADH_DEHYDROGENASE_COMPLEX_ASSEMBLY	56	-0.583356	-2.15045	0	0
GO_MITOCHONDRIAL_RESPIRATORY_CHAIN_COMPLEX_I_BIOGENESIS	56	-0.583356	-2.15045	0	0
GO_MITOCHONDRIAL_RESPIRATORY_CHAIN_COMPLEX_I_ASSEMBLY	56	-0.583356	-2.15045	0	0
GO_CELL_KILLING	56	-0.474315	-1.65515	0.00611385	0.00412353
GO_RIBOSOME_ASSEMBLY	54	-0.487711	-1.78179	0.00108988	0.000722798
GO_MONOSACCHARIDE_BIOSYNTHETIC_PROCESS	54	-0.44805	-1.6216	0.0068161	0.00460511
GO_REGULATION_OF_LYMPHOCYTE_APOPTOTIC_PROCESS	54	-0.43554	-1.57633	0.00775617	0.00525094
GO_REGULATION_OF_MITOCHONDRIAL_MEMBRANE_POTENTIAL	54	-0.396439	-1.45493	0.0174611	0.0123473
GO_POSITIVE_REGULATION_OF_EXTRINSIC_APOPTOTIC_SIGNALING_PATHWAY	53	-0.512952	-1.84752	0.00101126	0.000848157
GO_PROTEIN_TRANSMEMBRANE_TRANSPORT	53	-0.405669	-1.4752	0.0150572	0.0105376
GO_REGULATION_OF_NITRIC_OXIDE_BIOSYNTHETIC_PROCESS	53	-0.407619	-1.44592	0.0181413	0.012956
GO_DNA_REPLICATION_INDEPENDENT_NUCLEOSOME_ORGANIZATION	53	-0.368594	-1.35274	0.0298904	0.0220505
GO_DNA_REPLICATION_INDEPENDENT_NUCLEOSOME_ASSEMBLY	53	-0.368594	-1.35274	0.0298904	0.0220505
GO_CELLULAR_MODIFIED_AMINO_ACID_BIOSYNTHETIC_PROCESS	53	-0.364266	-1.29887	0.044872	0.034914
GO_NEGATIVE_REGULATION_OF_CELL_SUBSTRATE_ADHESION	53	-0.36559	-1.27575	0.0551886	0.0433818
GO_RESPONSE_TO_FUNGUS	52	-0.601781	-2.05034	7.65616e-07	6.60363e-07
GO_ANTIMICROBIAL_HUMORAL_RESPONSE	52	-0.625713	-2.03003	0.00019184	0.000168238
GO_RIBONUCLEOSIDE_TRIPHOSPHATE_BIOSYNTHETIC_PROCESS	52	-0.474277	-1.67342	0.00523092	0.00346037
GO_REGULATION_OF_HUMORAL_IMMUNE_RESPONSE	52	-0.466965	-1.591	0.00710458	0.0047801
GO_REGULATION_OF_T_CELL_MEDIATED_IMMUNITY	52	-0.398869	-1.45722	0.0183794	0.0139067
GO_NEGATIVE_REGULATION_OF_ERK1_AND_ERK2_CASCADE	52	-0.39852	-1.42101	0.0209328	0.0149609
GO_PROTEIN_TARGETING_TO_MITOCHONDRION	52	-0.382155	-1.38312	0.025627	0.0184935
GO_TISSUE_REGENERATION	52	-0.395592	-1.32149	0.0376358	0.02912
GO_LYTIC_VACUOLE_ORGANIZATION	51	-0.510787	-1.83972	0.00101126	0.00075405
GO_LYSOSOME_ORGANIZATION	51	-0.510787	-1.83972	0.00101126	0.00075405
GO_PROTEIN_MONOUBIQUITINATION	51	0.406353	1.5843	0.0178651	0.0430776
GO_CELLULAR_RESPONSE_TO_FATTY_ACID	51	-0.381368	-1.34561	0.0315005	0.0236601
GO_REGULATION_OF_INTERLEUKIN_12_PRODUCTION	51	-0.360993	-1.29376	0.0469492	0.0367166
GO_CELLULAR_CARBOHYDRATE_BIOSYNTHETIC_PROCESS	51	-0.354566	-1.27073	0.0576743	0.0454817
GO_REGULATION_OF_BLOOD_VESSEL_ENDOTHELIAL_CELL_MIGRATION	51	-0.356298	-1.27046	0.0577772	0.0455889
GO_REGULATION_OF_TUMOR_NECROSIS_FACTOR_MEDIATED_SIGNALING_PATHWAY	50	-0.451788	-1.61095	0.00682142	0.00458204
GO_FACE_DEVELOPMENT	50	0.437193	1.63131	0.0128396	0.0352825
GO_CARBOHYDRATE_DERIVATIVE_TRANSPORT	50	-0.414434	-1.46227	0.0167494	0.0118659
GO_RESPONSE_TO_PROGESTERONE	50	-0.389495	-1.3668	0.0276723	0.0201815
GO_ARACHIDONIC_ACID_METABOLIC_PROCESS	50	-0.395529	-1.33903	0.0329875	0.025046
GO_RIBOSOMAL_LARGE_SUBUNIT_BIOGENESIS	49	-0.521593	-1.87864	0.00101126	0.000921731
GO_HEXOSE_CATABOLIC_PROCESS	49	-0.436152	-1.53891	0.00931517	0.00641529
GO_REGULATION_OF_STEROID_BIOSYNTHETIC_PROCESS	49	-0.414175	-1.41994	0.0211641	0.0151215
GO_POSITIVE_REGULATION_OF_CHEMOKINE_PRODUCTION	49	-0.397655	-1.38764	0.0253195	0.0183156
GO_HORMONE_BIOSYNTHETIC_PROCESS	49	-0.417658	-1.37559	0.0266119	0.0192928
GO_REGULATION_OF_TOLL_LIKE_RECEPTOR_SIGNALING_PATHWAY	49	-0.381947	-1.35485	0.0297535	0.0220611
GO_REGULATION_OF_INTERLEUKIN_1_BETA_PRODUCTION	48	-0.451402	-1.58404	0.00743921	0.00499729
GO_REGULATION_OF_NF_KAPPAB_IMPORT_INTO_NUCLEUS	48	-0.436429	-1.5315	0.00971002	0.00671019
GO_POSITIVE_REGULATION_OF_REACTIVE_OXYGEN_SPECIES_BIOSYNTHETIC_PROCESS	48	-0.394632	-1.38482	0.0254562	0.0183832
GO_NEGATIVE_REGULATION_OF_COAGULATION	48	-0.398217	-1.35677	0.0295072	0.0218432
GO_NEGATIVE_REGULATION_OF_LEUKOCYTE_MEDIATED_IMMUNITY	47	-0.504117	-1.77871	0.00120844	0.000800065
GO_PROTEIN_K48_LINKED_UBIQUITINATION	47	0.467374	1.79412	0.00533195	0.0192559
GO_PRIMARY_ALCOHOL_METABOLIC_PROCESS	47	-0.472396	-1.55588	0.00874007	0.00603656
GO_POSITIVE_REGULATION_OF_GLIOGENESIS	47	-0.44299	-1.51873	0.0106813	0.00733326
GO_CELLULAR_PIGMENTATION	47	-0.365937	-1.27696	0.0545263	0.0428607
GO_DETECTION_OF_CHEMICAL_STIMULUS_INVOLVED_IN_SENSORY_PERCEPTION_OF_TASTE	46	0.59066	1.93409	0	0
GO_ICOSANOID_BIOSYNTHETIC_PROCESS	46	-0.517357	-1.72825	0.00335225	0.00226948
GO_FATTY_ACID_DERIVATIVE_BIOSYNTHETIC_PROCESS	46	-0.517357	-1.72825	0.00335225	0.00226948
GO_NEGATIVE_REGULATION_OF_CYTOKINE_SECRETION	46	-0.49066	-1.6041	0.00686517	0.00459987
GO_POSITIVE_REGULATION_OF_PHAGOCYTOSIS	46	-0.451713	-1.55804	0.00872766	0.00599143
GO_RESPONSE_TO_COCAINE	46	-0.434878	-1.44263	0.0264297	0.024766
GO_REGULATION_OF_INTERLEUKIN_10_PRODUCTION	46	-0.384216	-1.35566	0.029664	0.0220023
GO_POSITIVE_REGULATION_OF_INTERLEUKIN_8_PRODUCTION	45	-0.481439	-1.68944	0.00435632	0.00290412
GO_REGULATION_OF_ALCOHOL_BIOSYNTHETIC_PROCESS	45	-0.415017	-1.39579	0.0244097	0.0175951
GO_REGULATION_OF_PLASMA_LIPOPROTEIN_PARTICLE_LEVELS	45	-0.388438	-1.28858	0.049184	0.0384095
GO_BODY_MORPHOGENESIS	44	0.516436	1.86616	0.000406651	0.000509493
GO_NEGATIVE_REGULATION_OF_TUMOR_NECROSIS_FACTOR_SUPERFAMILY_CYTOKINE_PRODUCTION	44	-0.564323	-1.89794	0.000976751	0.000699316
GO_REGULATION_OF_RELEASE_OF_CYTOCHROME_C_FROM_MITOCHONDRIA	44	-0.525744	-1.83461	0.00101126	0.000763633
GO_NEGATIVE_REGULATION_OF_RESPONSE_TO_CYTOKINE_STIMULUS	44	-0.427596	-1.45687	0.0172503	0.0121564
GO_REGULATION_OF_INTERFERON_BETA_PRODUCTION	44	-0.37158	-1.31808	0.0386055	0.0298714
GO_ACUTE_PHASE_RESPONSE	43	-0.640289	-1.99104	0.000795443	0.000975675
GO_DEFENSE_RESPONSE_TO_GRAM_NEGATIVE_BACTERIUM	43	-0.482787	-1.56633	0.00839348	0.00574418
GO_NEGATIVE_REGULATION_OF_BLOOD_PRESSURE	43	-0.421423	-1.34543	0.0315005	0.0236727
GO_MITOCHONDRIAL_ELECTRON_TRANSPORT_NADH_TO_UBIQUINONE	42	-0.620164	-2.17625	0	0
GO_POLYSACCHARIDE_BIOSYNTHETIC_PROCESS	42	-0.416197	-1.43554	0.0191275	0.0137166
GO_MATURATION_OF_SSU_RRNA	42	-0.408452	-1.43332	0.0193188	0.0138211
GO_NEGATIVE_REGULATION_OF_REACTIVE_OXYGEN_SPECIES_METABOLIC_PROCESS	42	-0.421902	-1.38957	0.0249976	0.0180184
GO_GLYCOSYL_COMPOUND_CATABOLIC_PROCESS	42	-0.390694	-1.33114	0.0351308	0.0268642
GO_REGULATION_OF_LEUKOCYTE_DEGRANULATION	41	-0.581765	-2.00661	0.000795443	0.000985399
GO_ANDROGEN_RECEPTOR_SIGNALING_PATHWAY	41	0.479071	1.75436	0.0064997	0.0202925
GO_NEGATIVE_REGULATION_OF_STRESS_ACTIVATED_PROTEIN_KINASE_SIGNALING_CASCADE	41	0.471511	1.71536	0.00774315	0.0244329
GO_NEGATIVE_REGULATION_OF_STRESS_ACTIVATED_MAPK_CASCADE	41	0.471511	1.71536	0.00774315	0.0244329
GO_CYTOPLASMIC_TRANSLATION	41	-0.441078	-1.53917	0.00931517	0.00642037
GO_REGULATION_OF_LIPID_STORAGE	41	-0.414863	-1.40448	0.0236842	0.0171318
GO_FORELIMB_MORPHOGENESIS	40	0.635779	2.0172	0	0
GO_NEGATIVE_REGULATION_OF_TYPE_I_INTERFERON_PRODUCTION	40	-0.461968	-1.58379	0.00743921	0.00499135
GO_REGULATION_OF_ACTIVATED_T_CELL_PROLIFERATION	40	-0.46412	-1.56094	0.00856895	0.00590136
GO_CYTOPLASMIC_SEQUESTERING_OF_PROTEIN	40	-0.388894	-1.33327	0.0345669	0.0263538
GO_DEFENSE_RESPONSE_TO_FUNGUS	39	-0.592269	-1.87494	0.00101126	0.000905482
GO_REGULATION_OF_MAST_CELL_ACTIVATION	39	-0.499778	-1.7028	0.00388859	0.00261006
GO_EXTRINSIC_APOPTOTIC_SIGNALING_PATHWAY_VIA_DEATH_DOMAIN_RECEPTORS	39	-0.439014	-1.51424	0.0111181	0.00764169
GO_REGULATION_OF_GRANULOCYTE_CHEMOTAXIS	39	-0.442792	-1.42526	0.0203703	0.0146395
GO_NEGATIVE_REGULATION_OF_MITOCHONDRION_ORGANIZATION	39	-0.388547	-1.30677	0.0420741	0.0325884
GO_PH_REDUCTION	39	-0.38059	-1.27137	0.0573709	0.0453534
GO_PROTEIN_HETEROTETRAMERIZATION	38	-0.609125	-2.04862	1.39343e-06	1.17281e-06
GO_PHAGOSOME_MATURATION	38	-0.531052	-1.76168	0.00178074	0.00117842
GO_PHAGOCYTOSIS_ENGULFMENT	38	-0.559636	-1.65299	0.00623612	0.00420149
GO_SPINDLE_LOCALIZATION	38	0.478316	1.67911	0.00842856	0.0244872
GO_REGULATION_OF_LYMPHOCYTE_MIGRATION	38	-0.483899	-1.54489	0.00913977	0.00629162
GO_CELLULAR_METABOLIC_COMPOUND_SALVAGE	38	-0.455409	-1.53164	0.00971002	0.00671903
GO_NEGATIVE_REGULATION_OF_INNATE_IMMUNE_RESPONSE	38	-0.450266	-1.49368	0.0129501	0.00899058
GO_REGULATION_OF_RENAL_SYSTEM_PROCESS	38	0.511708	1.62355	0.0138732	0.0371323
GO_CYTOKINE_SECRETION	38	-0.423306	-1.40425	0.0236842	0.017141
GO_POSITIVE_REGULATION_OF_CALCIUM_MEDIATED_SIGNALING	38	-0.413446	-1.37154	0.0271895	0.0197012
GO_MUSCLE_FILAMENT_SLIDING	38	-0.414226	-1.26346	0.061467	0.0490154
GO_ACTIN_MYOSIN_FILAMENT_SLIDING	38	-0.414226	-1.26346	0.061467	0.0490154
GO_HINDLIMB_MORPHOGENESIS	37	0.687178	2.10398	0	0
GO_CHROMATIN_SILENCING_AT_RDNA	37	-0.567589	-1.93384	0.000795443	0.000679844
GO_ACTIN_POLYMERIZATION_OR_DEPOLYMERIZATION	37	-0.393819	-1.3245	0.0368704	0.0284159
GO_VIRION_ASSEMBLY	37	-0.396109	-1.32322	0.0371892	0.0287161
GO_RNA_CAPPING	37	-0.389424	-1.29185	0.0476986	0.037225
GO_7_METHYLGUANOSINE_RNA_CAPPING	37	-0.389424	-1.29185	0.0476986	0.037225
GO_HEAD_MORPHOGENESIS	36	0.572126	1.96076	3.44391e-14	8.44214e-14
GO_ATP_BIOSYNTHETIC_PROCESS	36	-0.552104	-1.80497	0.00101126	0.000673366
GO_ATP_HYDROLYSIS_COUPLED_TRANSMEMBRANE_TRANSPORT	36	-0.457929	-1.5191	0.0106603	0.0073214
GO_NEGATIVE_REGULATION_OF_SMOOTH_MUSCLE_CELL_PROLIFERATION	36	-0.457781	-1.49661	0.0126933	0.00880676
GO_NEUROMUSCULAR_JUNCTION_DEVELOPMENT	36	0.474299	1.62549	0.0136083	0.0370161
GO_NEGATIVE_REGULATION_OF_LYMPHOCYTE_MEDIATED_IMMUNITY	36	-0.412638	-1.37843	0.0262232	0.0189938
GO_POSITIVE_REGULATION_OF_INTERLEUKIN_1_PRODUCTION	36	-0.416497	-1.37177	0.0271863	0.0196931
GO_DEOXYRIBONUCLEOTIDE_METABOLIC_PROCESS	36	-0.393153	-1.31334	0.040156	0.0310532
GO_REGULATION_OF_ALTERNATIVE_MRNA_SPLICING_VIA_SPLICEOSOME	35	0.534407	1.81595	0.00332364	0.0106269
GO_REGULATION_OF_PROTEIN_ACTIVATION_CASCADE	35	-0.479137	-1.52969	0.00979744	0.00676044
GO_NEGATIVE_REGULATION_OF_INTERLEUKIN_6_PRODUCTION	35	-0.447039	-1.46149	0.0167985	0.0118882
GO_NEGATIVE_REGULATION_OF_INTERFERON_GAMMA_PRODUCTION	35	-0.465428	-1.46053	0.016845	0.0119037
GO_REGULATION_OF_PROTEIN_OLIGOMERIZATION	35	-0.406822	-1.29882	0.044872	0.0348925
GO_OLIGODENDROCYTE_DEVELOPMENT	34	-0.540922	-1.69743	0.00405847	0.00271177
GO_CELLULAR_RESPONSE_TO_ALKALOID	34	-0.540175	-1.69509	0.00415716	0.00277429
GO_VITAMIN_TRANSPORT	34	-0.515777	-1.55716	0.00872766	0.00599602
GO_RESPONSE_TO_PROSTAGLANDIN	34	0.474552	1.56913	0.0188463	0.0440395
GO_T_CELL_HOMEOSTASIS	34	-0.412362	-1.37751	0.0263715	0.0190958
GO_PHAGOCYTOSIS_RECOGNITION	34	-0.481719	-1.29155	0.0477793	0.0373114
GO_LEUKOTRIENE_METABOLIC_PROCESS	33	-0.733786	-2.21534	0	0
GO_EMBRYONIC_AXIS_SPECIFICATION	33	0.596981	1.9149	4.86591e-12	6.16276e-12
GO_ORGAN_OR_TISSUE_SPECIFIC_IMMUNE_RESPONSE	33	-0.660175	-2.01364	0.000795443	0.000800569
GO_REGULATION_OF_INTERLEUKIN_1_SECRETION	33	-0.555359	-1.77304	0.00136532	0.000906065
GO_REGULATION_OF_T_CELL_APOPTOTIC_PROCESS	33	-0.518523	-1.68227	0.00479698	0.00318994
GO_MATURATION_OF_SSU_RRNA_FROM_TRICISTRONIC_RRNA_TRANSCRIPT_SSU_RRNA_5_8S_RRNA_LSU_RRNA_	33	-0.448785	-1.49918	0.0124655	0.0086401
GO_DENDRITIC_CELL_DIFFERENTIATION	33	-0.438446	-1.39978	0.0241776	0.0174936
GO_POSITIVE_REGULATION_OF_INTERLEUKIN_12_PRODUCTION	33	-0.432507	-1.39216	0.0247551	0.0178449
GO_CELLULAR_CARBOHYDRATE_CATABOLIC_PROCESS	33	-0.423026	-1.33917	0.032971	0.0250411
GO_DNA_REPLICATION_DEPENDENT_NUCLEOSOME_ORGANIZATION	32	-0.599764	-1.97537	0.000795443	0.000787119
GO_DNA_REPLICATION_DEPENDENT_NUCLEOSOME_ASSEMBLY	32	-0.599764	-1.97537	0.000795443	0.000787119
GO_POSITIVE_REGULATION_OF_GLIAL_CELL_DIFFERENTIATION	32	-0.534868	-1.66322	0.00570056	0.003814
GO_REGULATION_OF_ACTIN_CYTOSKELETON_REORGANIZATION	32	-0.518739	-1.65612	0.00606791	0.00409476
GO_REGULATION_OF_NEUTROPHIL_MIGRATION	32	-0.446237	-1.40031	0.0241776	0.0174988
GO_POSITIVE_REGULATION_OF_VASODILATION	32	-0.464021	-1.386	0.0253995	0.0183475
GO_BLOOD_VESSEL_REMODELING	32	-0.419119	-1.31521	0.0395246	0.0305625
GO_REGULATION_OF_MAST_CELL_DEGRANULATION	31	-0.572623	-1.84316	0.00101126	0.000827041
GO_REGULATION_OF_MAST_CELL_ACTIVATION_INVOLVED_IN_IMMUNE_RESPONSE	31	-0.572623	-1.84316	0.00101126	0.000827041
GO_MULTI_ORGANISM_MEMBRANE_ORGANIZATION	31	-0.517735	-1.66649	0.00554051	0.0036978
GO_LIPOPOLYSACCHARIDE_MEDIATED_SIGNALING_PATHWAY	31	-0.504042	-1.63529	0.00657432	0.0044881
GO_HYALURONAN_METABOLIC_PROCESS	31	-0.467315	-1.49195	0.0131083	0.00909081
GO_POSITIVE_REGULATION_OF_INTERLEUKIN_1_BETA_PRODUCTION	30	-0.485743	-1.55078	0.00886702	0.00612331
GO_HYDROGEN_PEROXIDE_METABOLIC_PROCESS	30	-0.485107	-1.49429	0.0128962	0.00895627
GO_NEGATIVE_REGULATION_OF_TOR_SIGNALING	30	0.466688	1.58584	0.0177813	0.0431383
GO_NEGATIVE_REGULATION_OF_MUSCLE_CELL_APOPTOTIC_PROCESS	30	-0.418137	-1.26238	0.0622676	0.0496252
GO_MUSCLE_ADAPTATION	29	-0.606025	-1.79001	0.00102519	0.000691594
GO_REGULATION_OF_SYNAPTIC_TRANSMISSION_GABAERGIC	29	0.599431	1.83532	0.00194058	0.00680165
GO_RETINOL_METABOLIC_PROCESS	29	-0.57195	-1.68937	0.00435632	0.00289203
GO_EMBRYONIC_HINDLIMB_MORPHOGENESIS	29	0.603509	1.77381	0.0057055	0.0188917
GO_REGULATION_OF_EXCRETION	29	0.599567	1.76222	0.00606791	0.0193904
GO_PROTEIN_IMPORT_INTO_NUCLEUS_TRANSLOCATION	29	-0.524813	-1.64688	0.0064997	0.00440278
GO_NADP_METABOLIC_PROCESS	29	-0.505336	-1.58576	0.00733184	0.00492316
GO_POSITIVE_REGULATION_OF_INTERLEUKIN_10_PRODUCTION	29	-0.485725	-1.56345	0.00852672	0.00584979
GO_REGULATION_OF_OLIGODENDROCYTE_DIFFERENTIATION	29	-0.496639	-1.46692	0.0162075	0.0113965
GO_NEGATIVE_REGULATION_OF_PRODUCTION_OF_MOLECULAR_MEDIATOR_OF_IMMUNE_RESPONSE	29	-0.457472	-1.39536	0.0244324	0.0176011
GO_TELOMERE_CAPPING	29	-0.408957	-1.31635	0.0392007	0.0303492
GO_HEME_METABOLIC_PROCESS	29	-0.402484	-1.27414	0.0559604	0.0440917
GO_POSITIVE_REGULATION_OF_RELEASE_OF_CYTOCHROME_C_FROM_MITOCHONDRIA	28	-0.625861	-1.98128	0.000795443	0.000890665
GO_REGULATION_OF_VIRAL_ENTRY_INTO_HOST_CELL	28	-0.575218	-1.77186	0.00139659	0.000920411
GO_NECROTIC_CELL_DEATH	28	-0.538701	-1.73397	0.00315966	0.00214787
GO_REGULATION_OF_MEGAKARYOCYTE_DIFFERENTIATION	28	-0.53496	-1.70791	0.00370794	0.00249041
GO_MORPHOGENESIS_OF_A_POLARIZED_EPITHELIUM	28	0.539689	1.73112	0.00709908	0.0233409
GO_FLAVONOID_METABOLIC_PROCESS	28	-0.601264	-1.52288	0.0103414	0.00711498
GO_NEGATIVE_REGULATION_OF_CYTOKINE_BIOSYNTHETIC_PROCESS	28	-0.503631	-1.50431	0.0119512	0.00827533
GO_POSITIVE_REGULATION_OF_LEUKOCYTE_APOPTOTIC_PROCESS	28	-0.472197	-1.46834	0.0160358	0.0112879
GO_POSITIVE_REGULATION_OF_ACUTE_INFLAMMATORY_RESPONSE	28	-0.433398	-1.34769	0.031059	0.0232561
GO_PLACENTA_BLOOD_VESSEL_DEVELOPMENT	28	-0.414754	-1.27758	0.0542539	0.0427715
GO_URONIC_ACID_METABOLIC_PROCESS	27	-0.731681	-1.89155	0.00101126	0.000756549
GO_GLUCURONATE_METABOLIC_PROCESS	27	-0.731681	-1.89155	0.00101126	0.000756549
GO_LIPID_STORAGE	27	-0.548703	-1.69018	0.00435632	0.00291696
GO_DETECTION_OF_BIOTIC_STIMULUS	27	-0.540078	-1.64733	0.0064997	0.00440689
GO_REGULATION_OF_ENDOTHELIAL_CELL_DIFFERENTIATION	27	-0.529227	-1.63019	0.00674057	0.00452751
GO_FLUID_TRANSPORT	27	-0.573835	-1.61126	0.00682142	0.00459251
GO_APOPTOTIC_CELL_CLEARANCE	27	-0.500929	-1.55769	0.00872766	0.00598917
GO_REGULATION_OF_NEUTROPHIL_CHEMOTAXIS	27	-0.519312	-1.55115	0.00886702	0.00613974
GO_POSITIVE_REGULATION_OF_NF_KAPPAB_IMPORT_INTO_NUCLEUS	27	-0.499722	-1.53931	0.00931517	0.00642985
GO_AXIS_ELONGATION	27	0.518761	1.58833	0.0177156	0.0434204
GO_INFLAMMATORY_RESPONSE_TO_ANTIGENIC_STIMULUS	27	-0.472	-1.42499	0.0203703	0.0146546
GO_PHAGOSOME_ACIDIFICATION	27	-0.446046	-1.37397	0.0268424	0.0194229
GO_POSITIVE_REGULATION_OF_NEUTROPHIL_MIGRATION	27	-0.446797	-1.36281	0.0285486	0.0208475
GO_NEGATIVE_REGULATION_OF_FIBROBLAST_PROLIFERATION	27	-0.427018	-1.32786	0.0360829	0.027641
GO_SECRETORY_GRANULE_ORGANIZATION	27	-0.428879	-1.30815	0.0416877	0.0322281
GO_REGULATION_OF_ACTIN_NUCLEATION	27	-0.411416	-1.29104	0.0479794	0.0374911
GO_VENTRICULAR_SYSTEM_DEVELOPMENT	26	0.590234	1.87269	0.0001154	0.000148695
GO_POSITIVE_REGULATION_OF_LYMPHOCYTE_MIGRATION	26	-0.668933	-1.97582	0.000795443	0.000802646
GO_KILLING_OF_CELLS_OF_OTHER_ORGANISM	26	-0.644952	-1.8828	0.00101126	0.000919298
GO_DISRUPTION_OF_CELLS_OF_OTHER_ORGANISM	26	-0.644952	-1.8828	0.00101126	0.000919298
GO_COFACTOR_TRANSPORT	26	-0.556656	-1.71468	0.00362059	0.00242941
GO_REGULATION_OF_NECROTIC_CELL_DEATH	26	-0.546111	-1.6822	0.00479698	0.00317761
GO_MYELOID_DENDRITIC_CELL_ACTIVATION	26	-0.548405	-1.63804	0.00657432	0.00445499
GO_NATURAL_KILLER_CELL_MEDIATED_IMMUNITY	26	0.569571	1.7439	0.0068161	0.0219644
GO_CYTOCHROME_COMPLEX_ASSEMBLY	26	-0.556718	-1.5632	0.00852672	0.00584814
GO_N_TERMINAL_PROTEIN_AMINO_ACID_MODIFICATION	26	0.488367	1.54949	0.0212962	0.0498098
GO_MESODERMAL_CELL_DIFFERENTIATION	26	-0.481256	-1.3699	0.0274401	0.0198909
GO_POLYOL_BIOSYNTHETIC_PROCESS	26	-0.409092	-1.27211	0.0569706	0.0450693
GO_REGULATION_OF_TYPE_2_IMMUNE_RESPONSE	26	-0.421179	-1.27156	0.0573341	0.0452916
GO_REGULATION_OF_HORMONE_METABOLIC_PROCESS	26	-0.418555	-1.26364	0.061467	0.0490039
GO_POSITIVE_REGULATION_OF_G_PROTEIN_COUPLED_RECEPTOR_PROTEIN_SIGNALING_PATHWAY	25	-0.588557	-1.67533	0.00519148	0.00342648
GO_KETONE_BIOSYNTHETIC_PROCESS	25	-0.522565	-1.59391	0.00705763	0.00471009
GO_CELLULAR_RESPONSE_TO_AMINO_ACID_STARVATION	25	0.522207	1.67505	0.00852672	0.0247414
GO_CELLULAR_EXTRAVASATION	25	-0.55676	-1.68089	0.00886702	0.0107837
GO_POSITIVE_REGULATION_OF_COAGULATION	25	-0.520763	-1.52026	0.0105491	0.00724762
GO_NEGATIVE_REGULATION_OF_CALCIUM_ION_IMPORT	25	0.535889	1.61963	0.0144688	0.037876
GO_C21_STEROID_HORMONE_METABOLIC_PROCESS	25	-0.512881	-1.47894	0.0144881	0.01015
GO_REGULATION_OF_SYNCYTIUM_FORMATION_BY_PLASMA_MEMBRANE_FUSION	25	-0.497496	-1.45233	0.0177156	0.0125426
GO_GLYCOGEN_BIOSYNTHETIC_PROCESS	25	-0.47001	-1.43361	0.0193001	0.0138123
GO_GLUCAN_BIOSYNTHETIC_PROCESS	25	-0.47001	-1.43361	0.0193001	0.0138123
GO_NEGATIVE_REGULATION_OF_SMOOTHENED_SIGNALING_PATHWAY	25	0.488112	1.54868	0.0213147	0.0497499
GO_PEPTIDE_CATABOLIC_PROCESS	25	-0.469733	-1.40306	0.0238417	0.0172563
GO_POSITIVE_REGULATION_OF_PROTEIN_COMPLEX_DISASSEMBLY	25	-0.44952	-1.37111	0.0272552	0.0197433
GO_REGULATION_OF_RENAL_SODIUM_EXCRETION	24	0.674663	1.89016	6.49046e-07	8.19617e-07
GO_REGULATION_OF_T_CELL_MIGRATION	24	-0.68253	-1.9925	0.000795443	0.00103864
GO_MEMBRANE_LIPID_CATABOLIC_PROCESS	24	-0.659031	-1.94658	0.000795443	0.000715571
GO_POSITIVE_REGULATION_OF_INTERLEUKIN_1_SECRETION	24	-0.621138	-1.87525	0.00101126	0.000901257
GO_ENERGY_COUPLED_PROTON_TRANSPORT_DOWN_ELECTROCHEMICAL_GRADIENT	24	-0.583257	-1.77903	0.0011936	0.000790875
GO_ATP_SYNTHESIS_COUPLED_PROTON_TRANSPORT	24	-0.583257	-1.77903	0.0011936	0.000790875
GO_NEGATIVE_REGULATION_OF_HEMATOPOIETIC_PROGENITOR_CELL_DIFFERENTIATION	24	-0.566085	-1.7603	0.00183447	0.00122062
GO_REGULATION_OF_PROTEIN_PHOSPHATASE_TYPE_2A_ACTIVITY	24	0.57277	1.83724	0.00183447	0.00672769
GO_NEGATIVE_REGULATION_OF_BLOOD_VESSEL_ENDOTHELIAL_CELL_MIGRATION	24	-0.508444	-1.48429	0.0138732	0.00966907
GO_BENZENE_CONTAINING_COMPOUND_METABOLIC_PROCESS	24	-0.511287	-1.47434	0.0151784	0.0106186
GO_PROTEIN_K63_LINKED_DEUBIQUITINATION	24	0.496023	1.60786	0.0162095	0.0412748
GO_VIRAL_BUDDING	24	-0.462971	-1.39773	0.0242484	0.0175154
GO_MULTI_ORGANISM_ORGANELLE_ORGANIZATION	24	-0.462971	-1.39773	0.0242484	0.0175154
GO_MULTI_ORGANISM_MEMBRANE_BUDDING	24	-0.462971	-1.39773	0.0242484	0.0175154
GO_POLYSACCHARIDE_CATABOLIC_PROCESS	24	-0.465747	-1.39115	0.0248116	0.0178937
GO_NUCLEOTIDE_EXCISION_REPAIR_DNA_GAP_FILLING	24	-0.414242	-1.28813	0.0493412	0.0384761
GO_PIGMENT_GRANULE_ORGANIZATION	24	-0.435832	-1.28732	0.0497295	0.0386633
GO_LEUKOTRIENE_BIOSYNTHETIC_PROCESS	23	-0.766597	-2.12161	0	0
GO_INNATE_IMMUNE_RESPONSE_IN_MUCOSA	23	-0.702946	-2.02701	0.000296493	0.000254554
GO_REGULATION_OF_SUPEROXIDE_METABOLIC_PROCESS	23	-0.589746	-1.70059	0.00392545	0.00262618
GO_LEUKOCYTE_APOPTOTIC_PROCESS	23	-0.568671	-1.69857	0.00401637	0.00268531
GO_CGMP_METABOLIC_PROCESS	23	0.618922	1.76356	0.00603077	0.0197112
GO_NEGATIVE_REGULATION_OF_ALPHA_BETA_T_CELL_ACTIVATION	23	-0.548518	-1.63838	0.00657432	0.00446493
GO_PROTEIN_INSERTION_INTO_MEMBRANE	23	-0.548351	-1.60079	0.00689431	0.00464239
GO_RIBOSOMAL_LARGE_SUBUNIT_ASSEMBLY	23	-0.493052	-1.48855	0.0134428	0.00935349
GO_REGULATION_OF_ALPHA_BETA_T_CELL_PROLIFERATION	23	-0.490562	-1.48103	0.0142477	0.00995012
GO_CYTOLYSIS	23	0.543762	1.62122	0.0142477	0.0379523
GO_ESTROGEN_METABOLIC_PROCESS	23	-0.518681	-1.47643	0.0147779	0.0103457
GO_CRANIAL_NERVE_MORPHOGENESIS	23	0.543003	1.57209	0.0185905	0.0432784
GO_ADRENERGIC_RECEPTOR_SIGNALING_PATHWAY	23	0.590946	1.56237	0.0196001	0.045546
GO_RESPONSE_TO_MAGNESIUM_ION	23	-0.486081	-1.40166	0.0240281	0.0173694
GO_ACTIN_FILAMENT_POLYMERIZATION	23	-0.460556	-1.39044	0.0249092	0.0179589
GO_REGULATION_OF_T_CELL_MEDIATED_CYTOTOXICITY	23	-0.453641	-1.38368	0.0255903	0.0184775
GO_POSITIVE_REGULATION_OF_ALCOHOL_BIOSYNTHETIC_PROCESS	23	-0.467034	-1.34673	0.0312471	0.0234355
GO_REGULATION_OF_ANTIGEN_PROCESSING_AND_PRESENTATION	23	-0.43418	-1.29686	0.0455485	0.0355096
GO_ENDOPLASMIC_RETICULUM_TO_CYTOSOL_TRANSPORT	23	-0.421367	-1.27213	0.0569706	0.0451097
GO_GLUTATHIONE_DERIVATIVE_METABOLIC_PROCESS	22	-0.74028	-2.13467	0	0
GO_GLUTATHIONE_DERIVATIVE_BIOSYNTHETIC_PROCESS	22	-0.74028	-2.13467	0	0
GO_REGULATION_OF_MITOCHONDRIAL_MEMBRANE_PERMEABILITY_INVOLVED_IN_APOPTOTIC_PROCESS	22	-0.608106	-1.81637	0.00101126	0.000706247
GO_NEGATIVE_REGULATION_OF_CYTOKINE_PRODUCTION_INVOLVED_IN_IMMUNE_RESPONSE	22	-0.586068	-1.7109	0.00368489	0.0024675
GO_REGULATION_OF_CYSTEINE_TYPE_ENDOPEPTIDASE_ACTIVITY_INVOLVED_IN_APOPTOTIC_SIGNALING_PATHWAY	22	-0.548753	-1.67379	0.00522984	0.00345481
GO_NEUTROPHIL_MEDIATED_IMMUNITY	22	-0.556617	-1.64408	0.0065256	0.00445416
GO_CELLULAR_GLUCURONIDATION	22	-0.710482	-1.61667	0.00681949	0.00460678
GO_REGULATION_OF_CHOLESTEROL_METABOLIC_PROCESS	22	-0.560589	-1.59572	0.00698601	0.00466409
GO_GLUCOSE_6_PHOSPHATE_METABOLIC_PROCESS	22	-0.524299	-1.53058	0.00977531	0.00675275
GO_RESPONSE_TO_INTERFERON_BETA	22	-0.501477	-1.49787	0.012555	0.0087139
GO_NLS_BEARING_PROTEIN_IMPORT_INTO_NUCLEUS	22	0.519168	1.62859	0.0132159	0.0362637
GO_CELLULAR_RESPONSE_TO_VIRUS	22	-0.498755	-1.45601	0.0173136	0.0122357
GO_CARBOHYDRATE_PHOSPHORYLATION	22	-0.486266	-1.43628	0.0190764	0.0137003
GO_ACTIVATION_OF_PROTEIN_KINASE_B_ACTIVITY	22	-0.510922	-1.43461	0.0192091	0.0137857
GO_POSITIVE_REGULATION_OF_PROTEIN_OLIGOMERIZATION	22	-0.502132	-1.42932	0.0198805	0.01427
GO_BETA_CATENIN_DESTRUCTION_COMPLEX_DISASSEMBLY	22	-0.470285	-1.38908	0.0249976	0.0180255
GO_PYRIDINE_CONTAINING_COMPOUND_BIOSYNTHETIC_PROCESS	22	-0.455294	-1.32913	0.0357315	0.0273102
GO_RELEASE_OF_CYTOCHROME_C_FROM_MITOCHONDRIA	22	-0.429907	-1.29791	0.0452131	0.0351701
GO_REGULATION_OF_CELLULAR_EXTRAVASATION	22	-0.432821	-1.27842	0.0538477	0.0423639
GO_POSITIVE_REGULATION_OF_TRIGLYCERIDE_METABOLIC_PROCESS	21	-0.674024	-1.80715	0.00101126	0.000680676
GO_PLASMA_LIPOPROTEIN_PARTICLE_CLEARANCE	21	-0.602585	-1.6677	0.00547161	0.00365373
GO_DEOXYRIBOSE_PHOSPHATE_CATABOLIC_PROCESS	21	-0.522893	-1.57864	0.00771607	0.00519266
GO_DENDRITIC_CELL_MIGRATION	21	-0.539024	-1.57357	0.00801459	0.00542161
GO_NEGATIVE_REGULATION_OF_NEURAL_PRECURSOR_CELL_PROLIFERATION	21	-0.506733	-1.51357	0.0111734	0.00767699
GO_NECROPTOTIC_PROCESS	21	-0.493612	-1.49024	0.0132776	0.00922036
GO_FIBRINOLYSIS	21	-0.516641	-1.45067	0.0178276	0.0126485
GO_GRANULOCYTE_ACTIVATION	21	-0.479505	-1.41631	0.0217623	0.0155566
GO_NEGATIVE_REGULATION_OF_LIPID_CATABOLIC_PROCESS	21	-0.486901	-1.40402	0.0236842	0.0171497
GO_CELLULAR_BIOGENIC_AMINE_CATABOLIC_PROCESS	21	-0.458839	-1.35527	0.02969	0.022027
GO_AMINE_CATABOLIC_PROCESS	21	-0.458839	-1.35527	0.02969	0.022027
GO_REGULATION_OF_MEMBRANE_PROTEIN_ECTODOMAIN_PROTEOLYSIS	21	-0.471299	-1.34155	0.0324098	0.0245456
GO_RETINOIC_ACID_METABOLIC_PROCESS	21	-0.506612	-1.3097	0.0411549	0.0317816
GO_PURINE_NUCLEOBASE_METABOLIC_PROCESS	21	-0.442645	-1.29221	0.0476672	0.0372526
GO_POSITIVE_REGULATION_OF_LYMPHOCYTE_APOPTOTIC_PROCESS	20	-0.626034	-1.78201	0.00108988	0.000728898
GO_MYELOID_DENDRITIC_CELL_DIFFERENTIATION	20	-0.596182	-1.67401	0.00522984	0.00346023
GO_RESPONSE_TO_PROTOZOAN	20	-0.566542	-1.61266	0.00682142	0.00462188
GO_WATER_TRANSPORT	20	-0.581821	-1.53282	0.00965277	0.00667828
GO_REGULATION_OF_MONOCYTE_CHEMOTAXIS	20	-0.551175	-1.52542	0.0100864	0.00694205
GO_BILE_ACID_BIOSYNTHETIC_PROCESS	20	-0.537069	-1.50803	0.0116594	0.00803113
GO_AMELOGENESIS	20	-0.527063	-1.47993	0.0143804	0.0100587
GO_REGULATION_OF_URINE_VOLUME	20	-0.538333	-1.46717	0.0161951	0.0113919
GO_PROTEIN_EXIT_FROM_ENDOPLASMIC_RETICULUM	20	-0.491884	-1.45288	0.0177127	0.0125273
GO_ALDITOL_METABOLIC_PROCESS	20	-0.503159	-1.39253	0.0247498	0.0178515
GO_NEGATIVE_REGULATION_OF_CELL_JUNCTION_ASSEMBLY	20	-0.459231	-1.34063	0.0326409	0.0246985
GO_RESPONSE_TO_LIPOPROTEIN_PARTICLE	20	-0.462649	-1.33409	0.0343118	0.0261754
GO_AROMATIC_AMINO_ACID_FAMILY_CATABOLIC_PROCESS	20	-0.466501	-1.3279	0.0360829	0.0276652
GO_COFACTOR_CATABOLIC_PROCESS	20	-0.469414	-1.29914	0.0447966	0.0348546
GO_ENDOPLASMIC_RETICULUM_CALCIUM_ION_HOMEOSTASIS	20	-0.431966	-1.29025	0.0483835	0.0377957
GO_REGULATION_OF_INTERLEUKIN_8_SECRETION	19	-0.673697	-1.89166	0.00101126	0.000777035
GO_DETECTION_OF_OTHER_ORGANISM	19	-0.621118	-1.74403	0.00263438	0.00177623
GO_REGULATION_OF_INFLAMMATORY_RESPONSE_TO_ANTIGENIC_STIMULUS	19	-0.562082	-1.5556	0.00874007	0.00601598
GO_NEGATIVE_REGULATION_OF_INTERLEUKIN_1_PRODUCTION	19	-0.564176	-1.5376	0.00938047	0.00645537
GO_RHYTHMIC_BEHAVIOR	19	-0.577222	-1.5207	0.0105434	0.00724877
GO_LENS_MORPHOGENESIS_IN_CAMERA_TYPE_EYE	19	0.596737	1.64201	0.0114382	0.0329908
GO_CYTOPLASMIC_SEQUESTERING_OF_TRANSCRIPTION_FACTOR	19	-0.505695	-1.45822	0.0171647	0.0121169
GO_CELLULAR_RESPONSE_TO_REACTIVE_NITROGEN_SPECIES	19	0.557118	1.58745	0.0177235	0.0431931
GO_GLOMERULAR_EPITHELIUM_DEVELOPMENT	19	-0.529854	-1.44406	0.0183475	0.0130831
GO_NEGATIVE_REGULATION_OF_NUCLEOSIDE_METABOLIC_PROCESS	19	-0.512523	-1.41845	0.0213147	0.0152509
GO_NEGATIVE_REGULATION_OF_ATP_METABOLIC_PROCESS	19	-0.512523	-1.41845	0.0213147	0.0152509
GO_NEGATIVE_REGULATION_OF_VIRAL_ENTRY_INTO_HOST_CELL	19	-0.48939	-1.37415	0.0268399	0.0194265
GO_MACROPHAGE_DIFFERENTIATION	19	-0.458683	-1.32265	0.0373778	0.0288594
GO_ASTROCYTE_DEVELOPMENT	19	-0.456652	-1.29986	0.0445597	0.0346551
GO_REGULATION_OF_MYOBLAST_FUSION	19	-0.464219	-1.28476	0.050816	0.0395366
GO_NEGATIVE_REGULATION_OF_MEGAKARYOCYTE_DIFFERENTIATION	18	-0.631066	-1.84226	0.00101126	0.000821668
GO_REGULATION_OF_HETEROTYPIC_CELL_CELL_ADHESION	18	-0.686599	-1.84086	0.00101126	0.000772494
GO_RIBOSOMAL_SMALL_SUBUNIT_ASSEMBLY	18	-0.638307	-1.81694	0.00101126	0.000715393
GO_REGULATION_OF_TUMOR_NECROSIS_FACTOR_BIOSYNTHETIC_PROCESS	18	-0.607516	-1.70583	0.00377372	0.00253289
GO_REGULATION_OF_TRIGLYCERIDE_BIOSYNTHETIC_PROCESS	18	-0.611733	-1.69302	0.00426481	0.00284441
GO_METALLO_SULFUR_CLUSTER_ASSEMBLY	18	-0.571522	-1.66844	0.00545945	0.00363259
GO_IRON_SULFUR_CLUSTER_ASSEMBLY	18	-0.571522	-1.66844	0.00545945	0.00363259
GO_GLYCERALDEHYDE_3_PHOSPHATE_METABOLIC_PROCESS	18	-0.582288	-1.65748	0.00603077	0.00405171
GO_POSITIVE_REGULATION_OF_MITOCHONDRIAL_MEMBRANE_PERMEABILITY	18	-0.561455	-1.61901	0.00681949	0.00463304
GO_RESPIRATORY_CHAIN_COMPLEX_IV_ASSEMBLY	18	-0.611662	-1.58128	0.00754474	0.00508865
GO_LYMPHOCYTE_APOPTOTIC_PROCESS	18	-0.54831	-1.5811	0.00754474	0.00508341
GO_REGULATION_OF_TOLERANCE_INDUCTION	18	-0.533973	-1.53976	0.00931517	0.00643823
GO_POSITIVE_REGULATION_OF_LEUKOCYTE_DEGRANULATION	18	-0.53064	-1.53015	0.00977784	0.00674943
GO_TOLL_LIKE_RECEPTOR_4_SIGNALING_PATHWAY	18	-0.516449	-1.42931	0.0198805	0.0142443
GO_POSITIVE_REGULATION_OF_MYELOID_LEUKOCYTE_MEDIATED_IMMUNITY	18	-0.492105	-1.41903	0.0212962	0.0152292
GO_REGULATION_OF_TOLL_LIKE_RECEPTOR_4_SIGNALING_PATHWAY	18	-0.496947	-1.39537	0.0244324	0.0176297
GO_SIGNAL_TRANSDUCTION_INVOLVED_IN_CELLULAR_RESPONSE_TO_AMMONIUM_ION	18	-0.501838	-1.36771	0.027509	0.0200436
GO_RESPONSE_TO_ACETYLCHOLINE	18	-0.501838	-1.36771	0.027509	0.0200436
GO_POSTSYNAPTIC_SIGNAL_TRANSDUCTION	18	-0.501838	-1.36771	0.027509	0.0200436
GO_G_PROTEIN_COUPLED_ACETYLCHOLINE_RECEPTOR_SIGNALING_PATHWAY	18	-0.501838	-1.36771	0.027509	0.0200436
GO_CELLULAR_RESPONSE_TO_ACETYLCHOLINE	18	-0.501838	-1.36771	0.027509	0.0200436
GO_ACETYLCHOLINE_RECEPTOR_SIGNALING_PATHWAY	18	-0.501838	-1.36771	0.027509	0.0200436
GO_SEROTONIN_RECEPTOR_SIGNALING_PATHWAY	18	-0.558883	-1.35025	0.0303869	0.0227465
GO_NEGATIVE_REGULATION_OF_CELL_KILLING	18	-0.465051	-1.32377	0.0370248	0.0285756
GO_RESPONSE_TO_CAFFEINE	18	-0.470014	-1.31974	0.038057	0.0294117
GO_REGULATION_OF_CYTOKINE_PRODUCTION_INVOLVED_IN_INFLAMMATORY_RESPONSE	18	-0.46729	-1.29326	0.0471821	0.0368876
GO_PYRIDINE_NUCLEOTIDE_BIOSYNTHETIC_PROCESS	18	-0.464952	-1.28679	0.049814	0.0387662
GO_NICOTINAMIDE_NUCLEOTIDE_BIOSYNTHETIC_PROCESS	18	-0.464952	-1.28679	0.049814	0.0387662
GO_MODULATION_BY_HOST_OF_VIRAL_PROCESS	18	-0.447655	-1.27425	0.0559604	0.0440779
GO_MITOCHONDRIAL_ATP_SYNTHESIS_COUPLED_PROTON_TRANSPORT	17	-0.632841	-1.82485	0.00101126	0.000735597
GO_ESTABLISHMENT_OF_TISSUE_POLARITY	17	0.62821	1.81878	0.00300836	0.00972089
GO_DORSAL_VENTRAL_NEURAL_TUBE_PATTERNING	17	0.713411	1.79978	0.00503294	0.0186705
GO_REGULATION_OF_STEM_CELL_POPULATION_MAINTENANCE	17	0.611553	1.74256	0.0068161	0.0217649
GO_INTESTINAL_EPITHELIAL_CELL_DIFFERENTIATION	17	0.665993	1.72177	0.00754474	0.0245223
GO_MAMMARY_GLAND_LOBULE_DEVELOPMENT	17	0.596159	1.67022	0.00872766	0.0247141
GO_MAMMARY_GLAND_ALVEOLUS_DEVELOPMENT	17	0.596159	1.67022	0.00872766	0.0247141
GO_CELL_SEPARATION_AFTER_CYTOKINESIS	17	-0.539783	-1.53649	0.00944486	0.00650562
GO_NONRIBOSOMAL_PEPTIDE_BIOSYNTHETIC_PROCESS	17	-0.525065	-1.45316	0.0176947	0.0125188
GO_DEFINITIVE_HEMOPOIESIS	17	0.541318	1.56721	0.019052	0.0440605
GO_ANATOMICAL_STRUCTURE_ARRANGEMENT	17	0.555027	1.55498	0.0204596	0.047609
GO_POSITIVE_REGULATION_OF_CYSTEINE_TYPE_ENDOPEPTIDASE_ACTIVITY_INVOLVED_IN_APOPTOTIC_SIGNALING_PATHWAY	17	-0.489011	-1.41011	0.0227939	0.016377
GO_REGULATION_OF_GLUCOSE_IMPORT_IN_RESPONSE_TO_INSULIN_STIMULUS	17	-0.501979	-1.38926	0.0249976	0.0180324
GO_CAMP_BIOSYNTHETIC_PROCESS	17	-0.504096	-1.35155	0.030259	0.0224927
GO_MEMBRANE_RAFT_ORGANIZATION	17	-0.470373	-1.32075	0.037753	0.0292038
GO_NEGATIVE_REGULATION_OF_LIPID_STORAGE	17	-0.463409	-1.3012	0.0440953	0.0342631
GO_INNER_MITOCHONDRIAL_MEMBRANE_ORGANIZATION	17	-0.451941	-1.28645	0.0499744	0.0388799
GO_NEGATIVE_REGULATION_OF_GLUCOSE_TRANSPORT	17	-0.450783	-1.26574	0.0604977	0.0480111
GO_NEGATIVE_REGULATION_OF_NEUROTRANSMITTER_TRANSPORT	16	0.668793	1.87371	9.26737e-05	0.000126207
GO_POSITIVE_REGULATION_OF_ACTIN_CYTOSKELETON_REORGANIZATION	16	-0.698416	-1.93292	0.000795443	0.000659029
GO_MITOCHONDRIAL_ELECTRON_TRANSPORT_CYTOCHROME_C_TO_OXYGEN	16	-0.692031	-1.91525	0.000797469	0.000584593
GO_CELLULAR_RESPONSE_TO_ZINC_ION	16	-0.652832	-1.61685	0.00681949	0.00461653
GO_REGULATION_OF_PROTEIN_HOMOOLIGOMERIZATION	16	-0.570155	-1.60093	0.00689431	0.00465401
GO_NEGATIVE_REGULATION_OF_REACTIVE_OXYGEN_SPECIES_BIOSYNTHETIC_PROCESS	16	-0.595522	-1.59667	0.00696723	0.00466705
GO_REGULATION_OF_INCLUSION_BODY_ASSEMBLY	16	0.612397	1.71571	0.00774315	0.0254327
GO_GLYCOSIDE_METABOLIC_PROCESS	16	-0.585055	-1.56861	0.00825903	0.00566156
GO_MORPHOGENESIS_OF_AN_ENDOTHELIUM	16	-0.606065	-1.5668	0.00836944	0.00573008
GO_NEGATIVE_REGULATION_OF_SMOOTH_MUSCLE_CELL_MIGRATION	16	-0.569003	-1.55076	0.00886702	0.00610728
GO_COPPER_ION_HOMEOSTASIS	16	-0.536295	-1.50585	0.0118408	0.00816751
GO_MODULATION_OF_GROWTH_OF_SYMBIONT_INVOLVED_IN_INTERACTION_WITH_HOST	16	-0.55549	-1.48934	0.0133844	0.00929127
GO_POSITIVE_REGULATION_OF_T_CELL_MEDIATED_CYTOTOXICITY	16	-0.527999	-1.48256	0.0140917	0.00984408
GO_RESPONSE_TO_UV_B	16	-0.528446	-1.46251	0.0167494	0.0118887
GO_FUCOSE_METABOLIC_PROCESS	16	-0.55036	-1.44993	0.0178651	0.0127146
GO_MAGNESIUM_ION_TRANSMEMBRANE_TRANSPORT	16	0.545347	1.57888	0.0180345	0.0423207
GO_NEGATIVE_REGULATION_OF_DNA_RECOMBINATION	16	0.543316	1.573	0.0185084	0.0433537
GO_REGULATION_OF_INTERLEUKIN_6_BIOSYNTHETIC_PROCESS	16	-0.51604	-1.42818	0.019987	0.0143017
GO_POSITIVE_REGULATION_OF_INTERLEUKIN_6_SECRETION	16	-0.541254	-1.42594	0.0202815	0.0145879
GO_NUCLEOSIDE_TRANSPORT	16	-0.503356	-1.39307	0.0246781	0.0178049
GO_PURINE_CONTAINING_COMPOUND_SALVAGE	16	-0.495665	-1.39177	0.0247632	0.0178692
GO_DENDRITIC_CELL_CHEMOTAXIS	16	-0.496128	-1.37307	0.0269766	0.019509
GO_REGULATION_OF_MONONUCLEAR_CELL_MIGRATION	16	-0.50465	-1.35303	0.0299962	0.0222958
GO_NEGATIVE_REGULATION_OF_INTERLEUKIN_2_PRODUCTION	16	-0.49065	-1.33722	0.0333871	0.0253925
GO_POSITIVE_REGULATION_OF_HUMORAL_IMMUNE_RESPONSE	16	-0.537896	-1.33219	0.034925	0.0266469
GO_REGULATION_OF_INTERFERON_GAMMA_BIOSYNTHETIC_PROCESS	16	-0.504554	-1.32925	0.0357187	0.0273089
GO_PHOSPHATIDYLINOSITOL_ACYL_CHAIN_REMODELING	16	-0.530376	-1.31357	0.0400987	0.0310183
GO_FEMALE_GENITALIA_DEVELOPMENT	16	-0.507131	-1.31104	0.0408539	0.0315762
GO_REGULATION_OF_EXIT_FROM_MITOSIS	16	-0.47248	-1.2877	0.0495492	0.0386271
GO_PROTEIN_KINASE_C_SIGNALING	16	-0.478495	-1.28291	0.0516024	0.0402952
GO_CHRONIC_INFLAMMATORY_RESPONSE	15	-0.794777	-2.1309	0	0
GO_RESPIRATORY_BURST	15	-0.688648	-1.93364	0.000795443	0.000669578
GO_INTERLEUKIN_1_PRODUCTION	15	-0.665217	-1.81298	0.00101126	0.000710119
GO_CELLULAR_RESPONSE_TO_CADMIUM_ION	15	-0.713559	-1.8073	0.00101126	0.00068729
GO_VACUOLAR_ACIDIFICATION	15	-0.615175	-1.70254	0.00388859	0.00260654
GO_HYALURONAN_CATABOLIC_PROCESS	15	-0.615089	-1.67636	0.0051615	0.00341948
GO_PURINE_DEOXYRIBONUCLEOTIDE_METABOLIC_PROCESS	15	-0.596563	-1.65103	0.00635706	0.0042807
GO_POSITIVE_REGULATION_OF_T_CELL_APOPTOTIC_PROCESS	15	-0.614091	-1.64646	0.0065002	0.00440373
GO_T_CELL_APOPTOTIC_PROCESS	15	-0.593916	-1.64371	0.0065256	0.00445
GO_PROTEIN_IMPORT_INTO_MITOCHONDRIAL_MATRIX	15	-0.599658	-1.6343	0.00657432	0.00446788
GO_NEGATIVE_REGULATION_OF_TUMOR_NECROSIS_FACTOR_MEDIATED_SIGNALING_PATHWAY	15	-0.632171	-1.63429	0.00657432	0.00445168
GO_C21_STEROID_HORMONE_BIOSYNTHETIC_PROCESS	15	-0.621615	-1.607	0.00684707	0.00459345
GO_POSITIVE_REGULATION_OF_MONOCYTE_CHEMOTAXIS	15	-0.593608	-1.59154	0.00709908	0.0047745
GO_RESPONSE_TO_FOLIC_ACID	15	-0.602294	-1.58675	0.00731265	0.00492683
GO_NEGATIVE_REGULATION_OF_INTERLEUKIN_8_PRODUCTION	15	-0.574532	-1.5404	0.00930497	0.00642062
GO_RESPONSE_TO_MURAMYL_DIPEPTIDE	15	-0.540166	-1.51672	0.01087	0.00747635
GO_PREASSEMBLY_OF_GPI_ANCHOR_IN_ER_MEMBRANE	15	0.565824	1.63816	0.0119398	0.0337929
GO_N_TERMINAL_PROTEIN_AMINO_ACID_ACETYLATION	15	0.584336	1.63709	0.0120397	0.0333237
GO_NEGATIVE_REGULATION_OF_NEUROLOGICAL_SYSTEM_PROCESS	15	0.607996	1.60745	0.0162502	0.0409792
GO_GLYCOPROTEIN_CATABOLIC_PROCESS	15	-0.527762	-1.46062	0.016845	0.0119211
GO_CELLULAR_RESPONSE_TO_NITRIC_OXIDE	15	0.599142	1.58404	0.0178651	0.0426949
GO_NITROGEN_CYCLE_METABOLIC_PROCESS	15	-0.531588	-1.44879	0.0179429	0.0128049
GO_FRUCTOSE_METABOLIC_PROCESS	15	-0.527392	-1.43735	0.0190148	0.013615
GO_POSITIVE_REGULATION_OF_MEMBRANE_PROTEIN_ECTODOMAIN_PROTEOLYSIS	15	-0.521926	-1.42246	0.0198012	0.0136273
GO_CELLULAR_RESPONSE_TO_STEROL	15	0.556425	1.5589	0.0200062	0.0467793
GO_SYNAPTIC_VESICLE_TRANSPORT_ALONG_MICROTUBULE	15	-0.531258	-1.42437	0.0203703	0.0145914
GO_SYNAPTIC_VESICLE_CYTOSKELETAL_TRANSPORT	15	-0.531258	-1.42437	0.0203703	0.0145914
GO_ANTEROGRADE_SYNAPTIC_VESICLE_TRANSPORT	15	-0.531258	-1.42437	0.0203703	0.0145914
GO_REGULATION_OF_HAIR_FOLLICLE_DEVELOPMENT	15	-0.559631	-1.41744	0.0215077	0.0153794
GO_NEGATIVE_REGULATION_OF_INTERLEUKIN_1_BETA_PRODUCTION	15	-0.53824	-1.39146	0.0247873	0.0178813
GO_NEGATIVE_REGULATION_OF_GLYCOPROTEIN_METABOLIC_PROCESS	15	-0.500239	-1.38445	0.0254823	0.0184048
GO_POSITIVE_REGULATION_OF_ENDOTHELIAL_CELL_DIFFERENTIATION	15	-0.510668	-1.34536	0.0315005	0.0236584
GO_GABAERGIC_NEURON_DIFFERENTIATION	15	-0.59072	-1.34416	0.0317445	0.0239076
GO_NEGATIVE_REGULATION_OF_CD4_POSITIVE_ALPHA_BETA_T_CELL_ACTIVATION	15	-0.460262	-1.29236	0.0476335	0.0372294
GO_HIGH_DENSITY_LIPOPROTEIN_PARTICLE_REMODELING	15	-0.502321	-1.27228	0.0569706	0.0450723
GO_REGULATION_OF_SPINDLE_ASSEMBLY	15	-0.464135	-1.26495	0.0608461	0.0484162
GO_PRIMARY_AMINO_COMPOUND_METABOLIC_PROCESS	15	-0.499197	-1.26437	0.060951	0.0485122
GO_POSITIVE_REGULATION_OF_NUCLEASE_ACTIVITY	15	-0.449391	-1.26184	0.062569	0.0498779
GO_REGULATION_OF_LIPOPROTEIN_PARTICLE_CLEARANCE	14	-0.765265	-1.79799	0.00101126	0.000670932
GO_POSITIVE_REGULATION_OF_URINE_VOLUME	14	-0.714912	-1.7706	0.00143344	0.000944007
GO_NUCLEOTIDE_SALVAGE	14	-0.637839	-1.71013	0.00369568	0.00247307
GO_VOCALIZATION_BEHAVIOR	14	0.650385	1.78963	0.00547161	0.0188243
GO_REGULATION_OF_FIBRINOLYSIS	14	-0.648275	-1.64195	0.00654141	0.00443621
GO_DRUG_CATABOLIC_PROCESS	14	0.710809	1.74539	0.00678349	0.0220216
GO_PROGESTERONE_METABOLIC_PROCESS	14	-0.607043	-1.62756	0.00679503	0.00457536
GO_REGULATION_OF_PODOSOME_ASSEMBLY	14	-0.588739	-1.60455	0.00686517	0.00462421
GO_MITOCHONDRIAL_ELECTRON_TRANSPORT_UBIQUINOL_TO_CYTOCHROME_C	14	-0.586016	-1.59713	0.00696723	0.00467721
GO_VASCULAR_ENDOTHELIAL_GROWTH_FACTOR_SIGNALING_PATHWAY	14	0.628586	1.69665	0.00823758	0.024003
GO_POSITIVE_REGULATION_OF_CYTOSOLIC_CALCIUM_ION_CONCENTRATION_INVOLVED_IN_PHOSPHOLIPASE_C_ACTIVATING_G_PROTEIN_COUPLED_SIGNALING_PATHWAY	14	0.676913	1.66216	0.00929907	0.0265274
GO_ETHANOL_METABOLIC_PROCESS	14	-0.591338	-1.52873	0.00985077	0.00680985
GO_POST_EMBRYONIC_ORGAN_DEVELOPMENT	14	-0.53526	-1.48137	0.0142477	0.00993508
GO_THALAMUS_DEVELOPMENT	14	-0.578211	-1.46449	0.0164968	0.0116824
GO_POSITIVE_REGULATION_OF_CELL_SIZE	14	0.568975	1.59406	0.0173136	0.0428215
GO_ALKALOID_METABOLIC_PROCESS	14	0.630799	1.59137	0.0175154	0.0430882
GO_POSITIVE_REGULATION_OF_EXTRINSIC_APOPTOTIC_SIGNALING_PATHWAY_IN_ABSENCE_OF_LIGAND	14	-0.531259	-1.44789	0.0180112	0.0128665
GO_HEART_TRABECULA_FORMATION	14	0.62646	1.58042	0.0180112	0.0423295
GO_EMBRYONIC_SKELETAL_JOINT_DEVELOPMENT	14	-0.612831	-1.43985	0.0187869	0.0134309
GO_NEGATIVE_REGULATION_OF_JUN_KINASE_ACTIVITY	14	0.56589	1.55713	0.0202815	0.0469397
GO_T_CELL_MIGRATION	14	-0.522103	-1.39983	0.0241776	0.0175164
GO_RESPONSE_TO_LOW_DENSITY_LIPOPROTEIN_PARTICLE	14	-0.521399	-1.39794	0.0242484	0.0175692
GO_CHONDROITIN_SULFATE_CATABOLIC_PROCESS	14	-0.50745	-1.33688	0.0334778	0.0254536
GO_TOLL_LIKE_RECEPTOR_9_SIGNALING_PATHWAY	14	-0.481049	-1.33134	0.035125	0.0268397
GO_SULFATE_TRANSPORT	14	-0.514609	-1.33037	0.0354079	0.0270677
GO_AMP_METABOLIC_PROCESS	14	-0.484249	-1.31977	0.038057	0.0294419
GO_TOOTH_MINERALIZATION	14	-0.517458	-1.31062	0.0409805	0.0316725
GO_CELLULAR_WATER_HOMEOSTASIS	14	-0.525045	-1.2685	0.0586574	0.0464275
GO_PROTEASOME_ASSEMBLY	14	-0.456658	-1.26383	0.0614489	0.0489864
GO_NEGATIVE_REGULATION_OF_LEUKOCYTE_CHEMOTAXIS	13	0.787996	1.93492	3.44391e-14	6.0301e-14
GO_GLYCOLIPID_CATABOLIC_PROCESS	13	-0.809138	-2.04939	1.0712e-06	9.1232e-07
GO_SUBSTRATE_INDEPENDENT_TELENCEPHALIC_TANGENTIAL_MIGRATION	13	-0.841953	-1.97817	0.000795443	0.000841665
GO_SUBSTRATE_INDEPENDENT_TELENCEPHALIC_TANGENTIAL_INTERNEURON_MIGRATION	13	-0.841953	-1.97817	0.000795443	0.000841665
GO_MESODERMAL_CELL_FATE_COMMITMENT	13	-0.822423	-1.87139	0.00101126	0.000879855
GO_SUPEROXIDE_ANION_GENERATION	13	-0.700724	-1.81152	0.00101126	0.000693153
GO_SPHINGOMYELIN_METABOLIC_PROCESS	13	-0.665422	-1.78408	0.00101126	0.000639831
GO_POSITIVE_REGULATION_OF_TRIGLYCERIDE_BIOSYNTHETIC_PROCESS	13	-0.691023	-1.78644	0.00104536	0.000711503
GO_GANGLION_DEVELOPMENT	13	0.744533	1.8282	0.00220946	0.00758254
GO_POSITIVE_REGULATION_OF_INTERLEUKIN_8_SECRETION	13	-0.648588	-1.73895	0.00292036	0.00196587
GO_DIACYLGLYCEROL_METABOLIC_PROCESS	13	-0.664147	-1.71696	0.00358591	0.00241131
GO_PINOCYTOSIS	13	-0.627733	-1.65377	0.00620561	0.00418316
GO_ESTABLISHMENT_OF_PROTEIN_LOCALIZATION_TO_CHROMOSOME	13	-0.620317	-1.63423	0.00657432	0.0044179
GO_REGULATION_OF_SPHINGOLIPID_BIOSYNTHETIC_PROCESS	13	-0.595378	-1.62264	0.0068161	0.00460038
GO_REGULATION_OF_MEMBRANE_LIPID_METABOLIC_PROCESS	13	-0.595378	-1.62264	0.0068161	0.00460038
GO_POSITIVE_REGULATION_OF_STEROID_BIOSYNTHETIC_PROCESS	13	-0.602653	-1.61579	0.00681949	0.0045907
GO_PENTOSE_PHOSPHATE_SHUNT	13	-0.599509	-1.60736	0.00684707	0.00460461
GO_COMPLEMENT_ACTIVATION_ALTERNATIVE_PATHWAY	13	-0.647699	-1.60414	0.00686517	0.00461449
GO_RESPONSE_TO_YEAST	13	-0.624141	-1.58083	0.00754474	0.00508127
GO_CELLULAR_COPPER_ION_HOMEOSTASIS	13	-0.588353	-1.57745	0.00773017	0.00522313
GO_RESPONSE_TO_PARATHYROID_HORMONE	13	0.67742	1.70898	0.00806648	0.0251975
GO_LEFT_RIGHT_AXIS_SPECIFICATION	13	0.62021	1.7066	0.00812419	0.0250561
GO_BARBED_END_ACTIN_FILAMENT_CAPPING	13	-0.580232	-1.55568	0.00874007	0.00602907
GO_POSITIVE_REGULATION_OF_MAST_CELL_DEGRANULATION	13	-0.577523	-1.54842	0.00892119	0.00614356
GO_POSITIVE_REGULATION_OF_MAST_CELL_ACTIVATION_INVOLVED_IN_IMMUNE_RESPONSE	13	-0.577523	-1.54842	0.00892119	0.00614356
GO_POSITIVE_REGULATION_OF_OLIGODENDROCYTE_DIFFERENTIATION	13	-0.606176	-1.5013	0.0122582	0.00850249
GO_DIVALENT_INORGANIC_ANION_HOMEOSTASIS	13	0.662222	1.62609	0.0135386	0.0371699
GO_MALE_SEX_DETERMINATION	13	0.704162	1.62018	0.0143804	0.0380349
GO_GALACTOSE_METABOLIC_PROCESS	13	-0.549822	-1.47415	0.0151869	0.0106209
GO_AMINO_SUGAR_CATABOLIC_PROCESS	13	-0.545534	-1.46265	0.0167494	0.0118961
GO_REGULATION_OF_CHOLESTEROL_BIOSYNTHETIC_PROCESS	13	-0.56565	-1.46232	0.0167494	0.0118863
GO_INDUCTION_OF_POSITIVE_CHEMOTAXIS	13	-0.589187	-1.45922	0.0170503	0.0120446
GO_REGULATION_OF_TRANSMISSION_OF_NERVE_IMPULSE	13	0.660971	1.57454	0.0183721	0.0432316
GO_HEART_VALVE_FORMATION	13	-0.582332	-1.44225	0.0185172	0.0132345
GO_TYPE_B_PANCREATIC_CELL_DEVELOPMENT	13	0.620978	1.56659	0.0190764	0.0439343
GO_REGULATION_OF_REGULATORY_T_CELL_DIFFERENTIATION	13	-0.54238	-1.42891	0.0199313	0.0142759
GO_ENDODERMAL_CELL_FATE_COMMITMENT	13	0.617486	1.55778	0.0202575	0.0470209
GO_REGULATION_OF_IRE1_MEDIATED_UNFOLDED_PROTEIN_RESPONSE	13	-0.522056	-1.42281	0.0206331	0.0147927
GO_LIPOPROTEIN_TRANSPORT	13	-0.556949	-1.41064	0.0227087	0.0163375
GO_LIPOPROTEIN_LOCALIZATION	13	-0.556949	-1.41064	0.0227087	0.0163375
GO_S_ADENOSYLHOMOCYSTEINE_METABOLIC_PROCESS	13	-0.512962	-1.39802	0.0242484	0.0175865
GO_WHITE_FAT_CELL_DIFFERENTIATION	13	-0.533345	-1.37881	0.0261795	0.0189676
GO_REGULATION_OF_CHOLESTEROL_STORAGE	13	-0.507426	-1.36048	0.0288822	0.0212117
GO_ACROSOME_ASSEMBLY	13	-0.548717	-1.35899	0.0291372	0.0214712
GO_ALDEHYDE_CATABOLIC_PROCESS	13	-0.524892	-1.35696	0.0295072	0.021864
GO_RRNA_3_END_PROCESSING	13	-0.497599	-1.35616	0.0295956	0.021906
GO_SPONGIOTROPHOBLAST_LAYER_DEVELOPMENT	13	-0.508986	-1.34093	0.0325672	0.0246496
GO_PROTEIN_IMPORT_INTO_PEROXISOME_MATRIX	13	-0.481224	-1.31153	0.0407723	0.0315321
GO_INTERLEUKIN_1_MEDIATED_SIGNALING_PATHWAY	13	-0.48323	-1.2956	0.046086	0.0359851
GO_NEGATIVE_REGULATION_OF_CARDIAC_MUSCLE_CELL_APOPTOTIC_PROCESS	13	-0.50892	-1.28899	0.0490604	0.0383131
GO_LEUKOCYTE_TETHERING_OR_ROLLING	13	-0.4887	-1.28749	0.0497372	0.0388008
GO_LEUKOCYTE_ADHESION_TO_VASCULAR_ENDOTHELIAL_CELL	13	-0.4887	-1.28749	0.0497372	0.0388008
GO_REGULATION_OF_SERINE_TYPE_PEPTIDASE_ACTIVITY	13	-0.561389	-1.27742	0.0542539	0.042659
GO_REGULATION_OF_SERINE_TYPE_ENDOPEPTIDASE_ACTIVITY	13	-0.561389	-1.27742	0.0542539	0.042659
GO_MACROPHAGE_CHEMOTAXIS	13	-0.525131	-1.2687	0.0585454	0.0463523
GO_NEGATIVE_REGULATION_OF_ATPASE_ACTIVITY	13	-0.488472	-1.2628	0.0619638	0.0493973
GO_KERATINOCYTE_PROLIFERATION	12	0.755216	1.95244	0	0
GO_POSITIVE_REGULATION_OF_SYNAPTIC_TRANSMISSION_GABAERGIC	12	0.76246	1.87222	0.000125864	0.000154267
GO_KILLING_OF_CELLS_IN_OTHER_ORGANISM_INVOLVED_IN_SYMBIOTIC_INTERACTION	12	-0.757412	-1.91837	0.000795443	0.000551668
GO_DISRUPTION_OF_CELLS_OF_OTHER_ORGANISM_INVOLVED_IN_SYMBIOTIC_INTERACTION	12	-0.757412	-1.91837	0.000795443	0.000551668
GO_MECHANOSENSORY_BEHAVIOR	12	0.75647	1.85751	0.000795443	0.00175053
GO_RENAL_ABSORPTION	12	-0.700935	-1.84662	0.00101126	0.000838826
GO_CERAMIDE_CATABOLIC_PROCESS	12	-0.727102	-1.84161	0.00102519	0.00084813
GO_REGULATION_OF_CHEMOKINE_BIOSYNTHETIC_PROCESS	12	-0.672937	-1.77286	0.00136532	0.000900466
GO_LATERAL_VENTRICLE_DEVELOPMENT	12	0.676093	1.82488	0.00244852	0.00805044
GO_REGULATION_OF_DENDRITIC_CELL_DIFFERENTIATION	12	-0.659177	-1.73661	0.00303683	0.00205439
GO_REGULATION_OF_VITAMIN_METABOLIC_PROCESS	12	-0.684393	-1.73343	0.00316153	0.00213358
GO_REGULATION_OF_SUPEROXIDE_ANION_GENERATION	12	-0.683262	-1.73057	0.00330591	0.00222925
GO_REGULATION_OF_INTERLEUKIN_10_SECRETION	12	-0.664557	-1.71802	0.00358591	0.00245144
GO_REGULATION_OF_TRIGLYCERIDE_CATABOLIC_PROCESS	12	-0.743354	-1.69147	0.00430852	0.00286846
GO_POSITIVE_REGULATION_OF_SMAD_PROTEIN_IMPORT_INTO_NUCLEUS	12	0.665548	1.79642	0.00522984	0.0193122
GO_MITOTIC_SISTER_CHROMATID_COHESION	12	0.651526	1.79277	0.00537679	0.0189074
GO_OLIGOSACCHARIDE_CATABOLIC_PROCESS	12	-0.656391	-1.66251	0.0057055	0.00383051
GO_NEGATIVE_REGULATION_OF_NITRIC_OXIDE_METABOLIC_PROCESS	12	-0.663381	-1.64298	0.0065256	0.00443829
GO_NEGATIVE_REGULATION_OF_NITRIC_OXIDE_BIOSYNTHETIC_PROCESS	12	-0.663381	-1.64298	0.0065256	0.00443829
GO_REGULATION_OF_T_CELL_TOLERANCE_INDUCTION	12	-0.621076	-1.63623	0.00657432	0.00447549
GO_REGULATION_OF_ESTABLISHMENT_OF_ENDOTHELIAL_BARRIER	12	-0.60759	-1.6007	0.00689431	0.00461192
GO_REGULATION_OF_ENDOTHELIAL_CELL_DEVELOPMENT	12	-0.60759	-1.6007	0.00689431	0.00461192
GO_PEPTIDYL_METHIONINE_MODIFICATION	12	0.638311	1.72291	0.00747525	0.0247875
GO_PRODUCTION_OF_MOLECULAR_MEDIATOR_INVOLVED_IN_INFLAMMATORY_RESPONSE	12	-0.607279	-1.56994	0.00819392	0.00561667
GO_NEGATIVE_REGULATION_OF_NATURAL_KILLER_CELL_MEDIATED_IMMUNITY	12	-0.592381	-1.56063	0.00856895	0.00588311
GO_NEGATIVE_REGULATION_OF_NATURAL_KILLER_CELL_MEDIATED_CYTOTOXICITY	12	-0.592381	-1.56063	0.00856895	0.00588311
GO_MAMMARY_GLAND_EPITHELIAL_CELL_PROLIFERATION	12	0.608292	1.6738	0.00856895	0.0245883
GO_AMYLOID_PRECURSOR_PROTEIN_METABOLIC_PROCESS	12	-0.569526	-1.50042	0.0123409	0.00855678
GO_HEMIDESMOSOME_ASSEMBLY	12	-0.590804	-1.49639	0.0126987	0.00880739
GO_SPHINGOSINE_1_PHOSPHATE_SIGNALING_PATHWAY	12	-0.549212	-1.44691	0.0180345	0.0129105
GO_SPHINGOLIPID_MEDIATED_SIGNALING_PATHWAY	12	-0.549212	-1.44691	0.0180345	0.0129105
GO_ACTIVATION_OF_TRANSMEMBRANE_RECEPTOR_PROTEIN_TYROSINE_KINASE_ACTIVITY	12	-0.57059	-1.44519	0.0181783	0.0129669
GO_OXALATE_TRANSPORT	12	-0.580138	-1.43681	0.019052	0.0136573
GO_NEGATIVE_REGULATION_OF_ACUTE_INFLAMMATORY_RESPONSE	12	-0.573841	-1.42122	0.0209173	0.0149545
GO_GLYCOSYLCERAMIDE_METABOLIC_PROCESS	12	-0.53671	-1.41397	0.0222437	0.015938
GO_FATTY_ACID_HOMEOSTASIS	12	-0.563832	-1.39643	0.0243695	0.0175895
GO_BASIC_AMINO_ACID_TRANSPORT	12	-0.537559	-1.3897	0.0249976	0.0180286
GO_LENS_FIBER_CELL_DEVELOPMENT	12	-0.552909	-1.36938	0.0274409	0.0199543
GO_NUCLEOSIDE_TRANSMEMBRANE_TRANSPORT	12	-0.51295	-1.32608	0.0365202	0.0280203
GO_TOLERANCE_INDUCTION	12	-0.497465	-1.31058	0.0409805	0.0316455
GO_NEGATIVE_REGULATION_OF_STEROL_TRANSPORT	12	-0.575835	-1.31029	0.0409976	0.0316636
GO_NEGATIVE_REGULATION_OF_CHOLESTEROL_TRANSPORT	12	-0.575835	-1.31029	0.0409976	0.0316636
GO_PIGMENT_ACCUMULATION	12	-0.51517	-1.30482	0.0425562	0.0329506
GO_CELLULAR_PIGMENT_ACCUMULATION	12	-0.51517	-1.30482	0.0425562	0.0329506
GO_PROTEIN_O_LINKED_FUCOSYLATION	12	-0.493873	-1.30111	0.0440953	0.0342524
GO_REGULATION_OF_FEMALE_GONAD_DEVELOPMENT	12	-0.492819	-1.29834	0.0450352	0.035042
GO_4_HYDROXYPROLINE_METABOLIC_PROCESS	12	-0.519679	-1.28707	0.0497372	0.0387287
GO_SEROTONIN_METABOLIC_PROCESS	12	-0.52361	-1.26503	0.0608461	0.0484213
GO_NEGATIVE_REGULATION_OF_NEUROTRANSMITTER_SECRETION	11	0.745884	1.92831	0	0
GO_NEGATIVE_REGULATION_OF_LEUKOCYTE_DEGRANULATION	11	-0.804015	-2.03641	5.75126e-05	4.78738e-05
GO_LEUKOCYTE_MIGRATION_INVOLVED_IN_INFLAMMATORY_RESPONSE	11	-0.83407	-2.01509	0.000795443	0.000761566
GO_REGULATION_OF_SKELETAL_MUSCLE_CONTRACTION	11	-0.773154	-1.91485	0.000795443	0.000566495
GO_TRANSCYTOSIS	11	-0.77791	-1.87941	0.00101126	0.000901528
GO_REGULATION_OF_CYTOKINE_SECRETION_INVOLVED_IN_IMMUNE_RESPONSE	11	-0.688086	-1.74278	0.00269308	0.00181433
GO_LOW_DENSITY_LIPOPROTEIN_PARTICLE_CLEARANCE	11	-0.677747	-1.7166	0.00358591	0.00240782
GO_POSITIVE_REGULATION_OF_HAIR_CYCLE	11	-0.714636	-1.67904	0.00503134	0.00331459
GO_REGULATION_OF_CERAMIDE_BIOSYNTHETIC_PROCESS	11	-0.636175	-1.67601	0.0051615	0.00340841
GO_EXOGENOUS_DRUG_CATABOLIC_PROCESS	11	0.794836	1.7555	0.00644861	0.0205344
GO_PROTEIN_CARBOXYLATION	11	-0.67663	-1.63472	0.00657432	0.00447323
GO_PEPTIDYL_GLUTAMIC_ACID_CARBOXYLATION	11	-0.67663	-1.63472	0.00657432	0.00447323
GO_NEGATIVE_REGULATION_OF_MAST_CELL_ACTIVATION	11	-0.64126	-1.62418	0.0068161	0.00461381
GO_REGULATION_OF_T_CELL_CHEMOTAXIS	11	-0.638013	-1.61596	0.00681949	0.00459993
GO_SEQUESTERING_OF_METAL_ION	11	-0.649191	-1.60783	0.00684707	0.00461209
GO_PHAGOLYSOSOME_ASSEMBLY	11	-0.645975	-1.59987	0.00690359	0.00461629
GO_REGULATION_OF_T_HELPER_2_CELL_DIFFERENTIATION	11	-0.61247	-1.58336	0.00745683	0.00500124
GO_NEGATIVE_REGULATION_OF_MULTICELLULAR_ORGANISM_GROWTH	11	0.659687	1.70547	0.00812419	0.0242104
GO_VITAMIN_D_METABOLIC_PROCESS	11	0.715951	1.70551	0.00812419	0.0246909
GO_NEGATIVE_REGULATION_OF_GLIAL_CELL_PROLIFERATION	11	-0.633015	-1.56777	0.00830369	0.00570006
GO_ENDOTHELIAL_TUBE_MORPHOGENESIS	11	-0.616451	-1.56135	0.00856895	0.00589691
GO_POSITIVE_REGULATION_OF_ACTION_POTENTIAL	11	0.660626	1.66662	0.0088803	0.0255196
GO_LOCOMOTORY_EXPLORATION_BEHAVIOR	11	0.657785	1.65945	0.00949583	0.0273446
GO_BRANCHING_INVOLVED_IN_LABYRINTHINE_LAYER_MORPHOGENESIS	11	-0.60597	-1.5348	0.00953652	0.0065704
GO_OPTIC_NERVE_DEVELOPMENT	11	-0.631523	-1.52574	0.0100695	0.0069329
GO_POSITIVE_REGULATION_OF_EPIDERMAL_GROWTH_FACTOR_ACTIVATED_RECEPTOR_ACTIVITY	11	0.649679	1.639	0.0118408	0.0338827
GO_INTESTINAL_EPITHELIAL_CELL_DEVELOPMENT	11	0.667038	1.63791	0.0119512	0.0334166
GO_MUSCLE_ATROPHY	11	-0.616102	-1.48849	0.0134428	0.0093359
GO_POSITIVE_REGULATION_OF_PROTEIN_LOCALIZATION_TO_CELL_SURFACE	11	-0.570075	-1.47376	0.0152004	0.0106468
GO_BUNDLE_OF_HIS_CELL_TO_PURKINJE_MYOCYTE_COMMUNICATION	11	0.649233	1.59419	0.0173136	0.0432486
GO_SNORNA_METABOLIC_PROCESS	11	-0.573209	-1.45183	0.0177235	0.0125794
GO_REGULATION_OF_EXTRACELLULAR_MATRIX_ASSEMBLY	11	0.627038	1.58188	0.0179429	0.0423738
GO_NEUTROPHIL_ACTIVATION_INVOLVED_IN_IMMUNE_RESPONSE	11	-0.549396	-1.44739	0.0180345	0.0129016
GO_REGULATION_OF_CHRONIC_INFLAMMATORY_RESPONSE	11	-0.555849	-1.40786	0.0232396	0.0167058
GO_REGULATION_OF_REMOVAL_OF_SUPEROXIDE_RADICALS	11	-0.566866	-1.40394	0.0236842	0.0171351
GO_REGULATION_OF_CELL_CELL_ADHESION_MEDIATED_BY_CADHERIN	11	-0.615278	-1.40004	0.0241776	0.0175123
GO_SARCOPLASMIC_RETICULUM_CALCIUM_ION_TRANSPORT	11	-0.564026	-1.39691	0.0243538	0.0175809
GO_POSITIVE_REGULATION_OF_MEMBRANE_DEPOLARIZATION	11	-0.56026	-1.38758	0.0253195	0.0182949
GO_REGULATION_OF_DEFENSE_RESPONSE_TO_BACTERIUM	11	-0.608811	-1.38532	0.0254551	0.018377
GO_TRNA_THREONYLCARBAMOYLADENOSINE_METABOLIC_PROCESS	11	-0.532679	-1.37709	0.0264261	0.0191299
GO_NEGATIVE_REGULATION_OF_INTERLEUKIN_17_PRODUCTION	11	-0.542717	-1.37459	0.0267746	0.0193847
GO_CRISTAE_FORMATION	11	-0.526468	-1.36103	0.0288487	0.0211564
GO_WOUND_HEALING_SPREADING_OF_EPIDERMAL_CELLS	11	-0.576724	-1.35502	0.0297357	0.0220545
GO_NEGATIVE_REGULATION_OF_TYPE_2_IMMUNE_RESPONSE	11	-0.54686	-1.35439	0.029827	0.0221026
GO_STEROL_CATABOLIC_PROCESS	11	-0.576056	-1.35345	0.0299229	0.0222311
GO_CHOLESTEROL_CATABOLIC_PROCESS	11	-0.576056	-1.35345	0.0299229	0.0222311
GO_L_PHENYLALANINE_METABOLIC_PROCESS	11	-0.528091	-1.33755	0.0333309	0.0253303
GO_L_PHENYLALANINE_CATABOLIC_PROCESS	11	-0.528091	-1.33755	0.0333309	0.0253303
GO_ERYTHROSE_4_PHOSPHATE_PHOSPHOENOLPYRUVATE_FAMILY_AMINO_ACID_METABOLIC_PROCESS	11	-0.528091	-1.33755	0.0333309	0.0253303
GO_ERYTHROSE_4_PHOSPHATE_PHOSPHOENOLPYRUVATE_FAMILY_AMINO_ACID_CATABOLIC_PROCESS	11	-0.528091	-1.33755	0.0333309	0.0253303
GO_BASEMENT_MEMBRANE_ORGANIZATION	11	-0.521964	-1.32203	0.0375051	0.0290214
GO_FUSION_OF_SPERM_TO_EGG_PLASMA_MEMBRANE	11	-0.585089	-1.2819	0.0520629	0.0406562
GO_NEGATIVE_REGULATION_OF_SERINE_TYPE_PEPTIDASE_ACTIVITY	11	-0.561389	-1.27742	0.0542539	0.042659
GO_NEGATIVE_REGULATION_OF_SERINE_TYPE_ENDOPEPTIDASE_ACTIVITY	11	-0.561389	-1.27742	0.0542539	0.042659
