# Supplementary material for: Whole-transcriptome sequencing uncovers core regulatory modules and gene signatures of human fetal growth restriction
Source: Clin Transl Med. 2020 Jan 28;9:9. doi: 10.1186/s40169-020-0259-0 (PMC6987274; doi:10.1186/s40169-020-0259-0)
Supplement: Supplementary file 6 — Additional file 6: Table S6. GSEA of key signaling pathway enrichment. [file 40169_2020_259_MOESM6_ESM.xlsx]

## Sheet: Table S6
Table S6. GSEA of key signaling pathway enrichment.
	n	es	nes	p value.nes	fdr
KEGG_HUNTINGTONS_DISEASE	185	-0.43615	-1.98763	0.000131559	8.5584e-05
KEGG_ALZHEIMERS_DISEASE	169	-0.515701	-2.31267	0	0
KEGG_SYSTEMIC_LUPUS_ERYTHEMATOSUS	140	-0.550061	-2.375	0	0
KEGG_UBIQUITIN_MEDIATED_PROTEOLYSIS	138	0.331974	1.59737	0.0240067	0.0426034
KEGG_NATURAL_KILLER_CELL_MEDIATED_CYTOTOXICITY	137	0.371615	1.70265	0.01433	0.0350546
KEGG_OXIDATIVE_PHOSPHORYLATION	135	-0.586641	-2.52941	0	0
KEGG_CELL_ADHESION_MOLECULES_CAMS	134	-0.357873	-1.54733	0.0260548	0.0205693
KEGG_PARKINSONS_DISEASE	133	-0.534231	-2.29023	0	0
KEGG_LYSOSOME	121	-0.504292	-2.19214	0	0
KEGG_LEUKOCYTE_TRANSENDOTHELIAL_MIGRATION	118	-0.370568	-1.5691	0.0240067	0.0196454
KEGG_ANTIGEN_PROCESSING_AND_PRESENTATION	89	0.371352	1.56574	0.0260548	0.0481274
KEGG_RIBOSOME	88	-0.673834	-2.7934	0	0
KEGG_HEMATOPOIETIC_CELL_LINEAGE	88	-0.374491	-1.53036	0.0284256	0.0226675
KEGG_CARDIAC_MUSCLE_CONTRACTION	80	-0.531001	-2.02511	2.02287e-06	1.31595e-06
KEGG_PEROXISOME	78	-0.382313	-1.54456	0.0260548	0.020401
KEGG_LEISHMANIA_INFECTION	72	-0.51417	-2.04554	2.98985e-08	1.94501e-08
KEGG_DRUG_METABOLISM_CYTOCHROME_P450	72	-0.485725	-1.71973	0.00923617	0.0066481
KEGG_RIG_I_LIKE_RECEPTOR_SIGNALING_PATHWAY	71	-0.440151	-1.66527	0.01433	0.0107783
KEGG_METABOLISM_OF_XENOBIOTICS_BY_CYTOCHROME_P450	70	-0.489925	-1.71222	0.00923617	0.00600848
KEGG_COMPLEMENT_AND_COAGULATION_CASCADES	69	-0.429665	-1.59732	0.021491	0.0171581
KEGG_PPAR_SIGNALING_PATHWAY	69	-0.380798	-1.44072	0.0574534	0.0459241
KEGG_EPITHELIAL_CELL_SIGNALING_IN_HELICOBACTER_PYLORI_INFECTION	68	-0.404469	-1.58585	0.0230935	0.0182891
KEGG_NOD_LIKE_RECEPTOR_SIGNALING_PATHWAY	62	-0.449973	-1.71609	0.00923617	0.00607977
KEGG_CYTOSOLIC_DNA_SENSING_PATHWAY	56	-0.487492	-1.72598	0.00923617	0.00665574
KEGG_ARGININE_AND_PROLINE_METABOLISM	54	-0.395264	-1.44798	0.0568011	0.0456456
KEGG_AMYOTROPHIC_LATERAL_SCLEROSIS_ALS	53	-0.444947	-1.60379	0.0209952	0.0169101
KEGG_TASTE_TRANSDUCTION	52	0.462448	1.71813	0.0137171	0.0455393
KEGG_DRUG_METABOLISM_OTHER_ENZYMES	51	-0.485171	-1.64731	0.0163134	0.0122881
KEGG_GLUTATHIONE_METABOLISM	50	-0.601198	-2.167	0	0
KEGG_PROTEASOME	48	-0.430772	-1.56984	0.0240067	0.0203287
KEGG_ABC_TRANSPORTERS	44	0.440065	1.64716	0.0192484	0.0322876
KEGG_TYPE_I_DIABETES_MELLITUS	44	-0.410962	-1.43625	0.0574534	0.0452441
KEGG_SPHINGOLIPID_METABOLISM	40	-0.457705	-1.56594	0.0240067	0.019431
KEGG_ASTHMA	30	-0.487531	-1.50522	0.0359225	0.0284809
KEGG_HISTIDINE_METABOLISM	29	-0.495308	-1.5637	0.0240067	0.0190878
KEGG_PENTOSE_AND_GLUCURONATE_INTERCONVERSIONS	28	-0.553238	-1.43677	0.0574534	0.046257
KEGG_GALACTOSE_METABOLISM	26	-0.473285	-1.46123	0.051856	0.0419123
KEGG_ASCORBATE_AND_ALDARATE_METABOLISM	25	-0.626886	-1.55401	0.025385	0.0200526
KEGG_NITROGEN_METABOLISM	23	0.521971	1.65171	0.0192484	0.0386796
KEGG_GLYCOSAMINOGLYCAN_DEGRADATION	21	-0.5911	-1.73371	0.00923617	0.00660281
KEGG_PHENYLALANINE_METABOLISM	18	-0.635147	-1.71725	0.00923617	0.00639312
KEGG_OTHER_GLYCAN_DEGRADATION	16	-0.692362	-1.9064	0.00105815	0.000688368
KEGG_PRIMARY_BILE_ACID_BIOSYNTHESIS	16	-0.556236	-1.44455	0.0571587	0.045683
KEGG_TAURINE_AND_HYPOTAURINE_METABOLISM	10	-0.71059	-1.61326	0.0199659	0.0162357
