# Supplementary material for: Whole-transcriptome sequencing uncovers core regulatory modules and gene signatures of human fetal growth restriction
Source: Clin Transl Med. 2020 Jan 28;9:9. doi: 10.1186/s40169-020-0259-0 (PMC6987274; doi:10.1186/s40169-020-0259-0)
Supplement: Supplementary file 7 — Additional file 7: Table S7. GSEA of key hallmark enrichment. [file 40169_2020_259_MOESM7_ESM.xlsx]

## Sheet: Table S7
Table S7. GSEA of key hallmark enrichment.
	n	es	nes	p value.nes	fdr
HALLMARK_OXIDATIVE_PHOSPHORYLATION	200	-0.477966	-2.24691	0	0
HALLMARK_HEME_METABOLISM	200	0.549083	2.7875	0	0
HALLMARK_COMPLEMENT	200	-0.37399	-1.7315	0.00913437	0.00877981
HALLMARK_P53_PATHWAY	200	-0.36287	-1.69185	0.0106078	0.00891051
HALLMARK_INFLAMMATORY_RESPONSE	200	-0.355078	-1.62669	0.0156556	0.012681
HALLMARK_ADIPOGENESIS	200	-0.344017	-1.60148	0.0186933	0.0149546
HALLMARK_INTERFERON_GAMMA_RESPONSE	200	-0.337354	-1.57767	0.020857	0.0173198
HALLMARK_TNFA_SIGNALING_VIA_NFKB	200	-0.335926	-1.56261	0.020857	0.0184468
HALLMARK_XENOBIOTIC_METABOLISM	200	-0.34151	-1.55931	0.020857	0.0175199
HALLMARK_G2M_CHECKPOINT	200	0.309934	1.57953	0.020857	0.0369897
HALLMARK_APICAL_JUNCTION	200	-0.332555	-1.51842	0.0268821	0.0235027
HALLMARK_ALLOGRAFT_REJECTION	200	-0.325819	-1.50848	0.0281733	0.0243417
HALLMARK_UV_RESPONSE_UP	158	-0.332723	-1.48212	0.0348081	0.0297609
HALLMARK_UV_RESPONSE_DN	144	0.318238	1.52466	0.0268685	0.0401237
HALLMARK_COAGULATION	138	-0.42862	-1.84777	0.00198087	0.00190163
HALLMARK_INTERFERON_ALPHA_RESPONSE	97	-0.36628	-1.54014	0.0240555	0.0199846
HALLMARK_IL6_JAK_STAT3_SIGNALING	87	-0.515623	-2.1047	9.13e-07	9.86e-07
HALLMARK_CHOLESTEROL_HOMEOSTASIS	74	-0.429634	-1.72096	0.00913437	0.0078921
HALLMARK_ANGIOGENESIS	36	-0.489501	-1.63707	0.0156556	0.012973
