# Supplementary material for: Whole-transcriptome sequencing uncovers core regulatory modules and gene signatures of human fetal growth restriction
Source: Clin Transl Med. 2020 Jan 28;9:9. doi: 10.1186/s40169-020-0259-0 (PMC6987274; doi:10.1186/s40169-020-0259-0)
Supplement: Supplementary file 8 — Additional file 8: Table S8. Hierarchical clustering of the 18 modules. [file 40169_2020_259_MOESM8_ESM.xlsx]

## Sheet: Table S8
Table S8. Hierarchical clustering of the 18 modules.
Geneid	Symbol	Biotype	WGCNA
ENSG00000000971	CFH	protein_coding	black
ENSG00000002933	TMEM176A	protein_coding	yellow
ENSG00000005381	MPO	protein_coding	purple
ENSG00000006534	ALDH3B1	protein_coding	turquoise
ENSG00000006747	SCIN	protein_coding	greenyellow
ENSG00000007384	RHBDF1	protein_coding	red
ENSG00000007952	NOX1	protein_coding	yellow
ENSG00000008438	PGLYRP1	protein_coding	turquoise
ENSG00000010327	STAB1	protein_coding	turquoise
ENSG00000011201	ANOS1	protein_coding	tan
ENSG00000011465	DCN	protein_coding	black
ENSG00000011600	TYROBP	protein_coding	blue
ENSG00000012223	LTF	protein_coding	purple
ENSG00000013297	CLDN11	protein_coding	pink
ENSG00000013563	DNASE1L1	protein_coding	turquoise
ENSG00000013583	HEBP1	protein_coding	greenyellow
ENSG00000013619	MAMLD1	protein_coding	tan
ENSG00000014914	MTMR11	protein_coding	midnightblue
ENSG00000019169	MARCO	protein_coding	yellow
ENSG00000019186	CYP24A1	protein_coding	cyan
ENSG00000021461	CYP3A43	protein_coding	black
ENSG00000021488	SLC7A9	protein_coding	red
ENSG00000021645	NRXN3	protein_coding	brown
ENSG00000024526	DEPDC1	protein_coding	brown
ENSG00000030582	GRN	protein_coding	turquoise
ENSG00000036448	MYOM2	protein_coding	red
ENSG00000036565	SLC18A1	protein_coding	purple
ENSG00000039560	RAI14	protein_coding	pink
ENSG00000042493	CAPG	protein_coding	turquoise
ENSG00000049089	COL9A2	protein_coding	brown
ENSG00000049247	UTS2	protein_coding	purple
ENSG00000049540	ELN	protein_coding	black
ENSG00000050165	DKK3	protein_coding	black
ENSG00000050555	LAMC3	protein_coding	black
ENSG00000051523	CYBA	protein_coding	turquoise
ENSG00000052802	MSMO1	protein_coding	brown
ENSG00000054179	ENTPD2	protein_coding	pink
ENSG00000055957	ITIH1	protein_coding	purple
ENSG00000058335	RASGRF1	protein_coding	greenyellow
ENSG00000060558	GNA15	protein_coding	turquoise
ENSG00000061337	LZTS1	protein_coding	red
ENSG00000062282	DGAT2	protein_coding	turquoise
ENSG00000064270	ATP2C2	protein_coding	purple
ENSG00000065618	COL17A1	protein_coding	turquoise
ENSG00000066405	CLDN18	protein_coding	purple
ENSG00000066629	EML1	protein_coding	pink
ENSG00000066735	KIF26A	protein_coding	brown
ENSG00000067840	PDZD4	protein_coding	red
ENSG00000067842	ATP2B3	protein_coding	greenyellow
ENSG00000068001	HYAL2	protein_coding	turquoise
ENSG00000068137	PLEKHH3	protein_coding	blue
ENSG00000068878	PSME4	protein_coding	brown
ENSG00000069188	SDK2	protein_coding	purple
ENSG00000069667	RORA	protein_coding	turquoise
ENSG00000069696	DRD4	protein_coding	red
ENSG00000069702	TGFBR3	protein_coding	green
ENSG00000070388	FGF22	protein_coding	salmon
ENSG00000070404	FSTL3	protein_coding	turquoise
ENSG00000071246	VASH1	protein_coding	turquoise
ENSG00000071282	LMCD1	protein_coding	turquoise
ENSG00000071909	MYO3B	protein_coding	greenyellow
ENSG00000072182	ASIC4	protein_coding	black
ENSG00000072201	LNX1	protein_coding	turquoise
ENSG00000072571	HMMR	protein_coding	brown
ENSG00000072657	TRHDE	protein_coding	brown
ENSG00000073712	FERMT2	protein_coding	green
ENSG00000073734	ABCB11	protein_coding	green
ENSG00000073861	TBX21	protein_coding	green
ENSG00000074660	SCARF1	protein_coding	turquoise
ENSG00000074842	MYDGF	protein_coding	green
ENSG00000074964	ARHGEF10L	protein_coding	turquoise
ENSG00000075213	SEMA3A	protein_coding	brown
ENSG00000075643	MOCOS	protein_coding	greenyellow
ENSG00000076554	TPD52	protein_coding	turquoise
ENSG00000076716	GPC4	protein_coding	red
ENSG00000076864	RAP1GAP	protein_coding	black
ENSG00000078098	FAP	protein_coding	greenyellow
ENSG00000079156	OSBPL6	protein_coding	cyan
ENSG00000080031	PTPRH	protein_coding	lightcyan
ENSG00000080293	SCTR	protein_coding	red
ENSG00000080493	SLC4A4	protein_coding	green
ENSG00000080854	IGSF9B	protein_coding	salmon
ENSG00000081923	ATP8B1	protein_coding	blue
ENSG00000081985	IL12RB2	protein_coding	green
ENSG00000083857	FAT1	protein_coding	brown
ENSG00000084636	COL16A1	protein_coding	magenta
ENSG00000085265	FCN1	protein_coding	turquoise
ENSG00000085741	WNT11	protein_coding	cyan
ENSG00000085871	MGST2	protein_coding	midnightblue
ENSG00000086548	CEACAM6	protein_coding	purple
ENSG00000086696	HSD17B2	protein_coding	blue
ENSG00000087116	ADAMTS2	protein_coding	grey60
ENSG00000087245	MMP2	protein_coding	pink
ENSG00000088827	SIGLEC1	protein_coding	lightcyan
ENSG00000090104	RGS1	protein_coding	green
ENSG00000090382	LYZ	protein_coding	turquoise
ENSG00000090615	GOLGA3	protein_coding	brown
ENSG00000090659	CD209	protein_coding	turquoise
ENSG00000091137	SLC26A4	protein_coding	red
ENSG00000091513	TF	protein_coding	brown
ENSG00000091986	CCDC80	protein_coding	magenta
ENSG00000092067	CEBPE	protein_coding	turquoise
ENSG00000092345	DAZL	protein_coding	pink
ENSG00000092758	COL9A3	protein_coding	turquoise
ENSG00000092850	TEKT2	protein_coding	purple
ENSG00000094963	FMO2	protein_coding	midnightblue
ENSG00000095383	TBC1D2	protein_coding	turquoise
ENSG00000095574	IKZF5	protein_coding	turquoise
ENSG00000095777	MYO3A	protein_coding	blue
ENSG00000095932	SMIM24	protein_coding	brown
ENSG00000096006	CRISP3	protein_coding	purple
ENSG00000099385	BCL7C	protein_coding	blue
ENSG00000099725	PRKY	transcribed_unprocessed_pseudogene	cyan
ENSG00000099814	CEP170B	protein_coding	salmon
ENSG00000099834	CDHR5	protein_coding	red
ENSG00000099864	PALM	protein_coding	brown
ENSG00000099998	GGT5	protein_coding	turquoise
ENSG00000100012	SEC14L3	protein_coding	purple
ENSG00000100053	CRYBB3	protein_coding	green
ENSG00000100079	LGALS2	protein_coding	turquoise
ENSG00000100097	LGALS1	protein_coding	turquoise
ENSG00000100206	DMC1	protein_coding	yellow
ENSG00000100300	TSPO	protein_coding	turquoise
ENSG00000100344	PNPLA3	protein_coding	brown
ENSG00000100365	NCF4	protein_coding	turquoise
ENSG00000100448	CTSG	protein_coding	purple
ENSG00000100450	GZMH	protein_coding	green
ENSG00000100453	GZMB	protein_coding	green
ENSG00000101076	HNF4A	protein_coding	salmon
ENSG00000101084	C20orf24	protein_coding	magenta
ENSG00000101188	NTSR1	protein_coding	magenta
ENSG00000101220	C20orf27	protein_coding	turquoise
ENSG00000101311	FERMT1	protein_coding	tan
ENSG00000101425	BPI	protein_coding	purple
ENSG00000101938	CHRDL1	protein_coding	grey
ENSG00000102230	PCYT1B	protein_coding	brown
ENSG00000102287	GABRE	protein_coding	salmon
ENSG00000102359	SRPX2	protein_coding	pink
ENSG00000102468	HTR2A	protein_coding	black
ENSG00000102539	MLNR	protein_coding	brown
ENSG00000102683	SGCG	protein_coding	pink
ENSG00000102802	MEDAG	protein_coding	pink
ENSG00000102837	OLFM4	protein_coding	purple
ENSG00000102931	ARL2BP	protein_coding	red
ENSG00000102996	MMP15	protein_coding	magenta
ENSG00000103066	PLA2G15	protein_coding	green
ENSG00000103355	PRSS33	protein_coding	blue
ENSG00000103490	PYCARD	protein_coding	turquoise
ENSG00000103534	TMC5	protein_coding	brown
ENSG00000103723	AP3B2	protein_coding	green
ENSG00000103811	CTSH	protein_coding	turquoise
ENSG00000104140	RHOV	protein_coding	brown
ENSG00000104369	JPH1	protein_coding	green
ENSG00000104415	WISP1	protein_coding	grey
ENSG00000104723	TUSC3	protein_coding	brown
ENSG00000104728	ARHGEF10	protein_coding	purple
ENSG00000104870	FCGRT	protein_coding	turquoise
ENSG00000104915	STX10	protein_coding	turquoise
ENSG00000104970	KIR3DX1	protein_coding	green
ENSG00000105048	TNNT1	protein_coding	lightcyan
ENSG00000105137	SYDE1	protein_coding	brown
ENSG00000105205	CLC	protein_coding	black
ENSG00000105278	ZFR2	protein_coding	red
ENSG00000105357	MYH14	protein_coding	cyan
ENSG00000105370	LIM2	protein_coding	green
ENSG00000105427	CNFN	protein_coding	pink
ENSG00000105472	CLEC11A	protein_coding	turquoise
ENSG00000105501	SIGLEC5	protein_coding	turquoise
ENSG00000105507	CABP5	protein_coding	purple
ENSG00000105518	TMEM205	protein_coding	midnightblue
ENSG00000105538	RASIP1	protein_coding	yellow
ENSG00000105609	LILRB5	protein_coding	turquoise
ENSG00000105642	KCNN1	protein_coding	brown
ENSG00000105679	GAPDHS	protein_coding	brown
ENSG00000105825	TFPI2	protein_coding	pink
ENSG00000105974	CAV1	protein_coding	pink
ENSG00000105976	MET	protein_coding	black
ENSG00000105996	HOXA2	protein_coding	tan
ENSG00000106077	ABHD11	protein_coding	midnightblue
ENSG00000106078	COBL	protein_coding	blue
ENSG00000106366	SERPINE1	protein_coding	pink
ENSG00000106367	AP1S1	protein_coding	green
ENSG00000106538	RARRES2	protein_coding	grey60
ENSG00000106605	BLVRA	protein_coding	turquoise
ENSG00000107014	RLN2	protein_coding	pink
ENSG00000107281	NPDC1	protein_coding	brown
ENSG00000107447	DNTT	protein_coding	blue
ENSG00000107518	ATRNL1	protein_coding	turquoise
ENSG00000107562	CXCL12	protein_coding	pink
ENSG00000107984	DKK1	protein_coding	greenyellow
ENSG00000108001	EBF3	protein_coding	blue
ENSG00000108342	CSF3	protein_coding	black
ENSG00000108452	ZNF29P	unprocessed_pseudogene	blue
ENSG00000108479	GALK1	protein_coding	turquoise
ENSG00000108830	RND2	protein_coding	pink
ENSG00000108960	MMD	protein_coding	green
ENSG00000108961	RANGRF	protein_coding	turquoise
ENSG00000109272	PF4V1	protein_coding	purple
ENSG00000109321	AREG	protein_coding	green
ENSG00000109472	CPE	protein_coding	black
ENSG00000109475	RPL34	protein_coding	yellow
ENSG00000110076	NRXN2	protein_coding	turquoise
ENSG00000110203	FOLR3	protein_coding	brown
ENSG00000110318	CEP126	protein_coding	green
ENSG00000110328	GALNT18	protein_coding	greenyellow
ENSG00000110436	SLC1A2	protein_coding	greenyellow
ENSG00000110848	CD69	protein_coding	pink
ENSG00000111186	WNT5B	protein_coding	purple
ENSG00000111321	LTBR	protein_coding	turquoise
ENSG00000111339	ART4	protein_coding	brown
ENSG00000111341	MGP	protein_coding	black
ENSG00000111536	IL26	protein_coding	grey
ENSG00000111664	GNB3	protein_coding	brown
ENSG00000111728	ST8SIA1	protein_coding	pink
ENSG00000111729	CLEC4A	protein_coding	blue
ENSG00000111796	KLRB1	protein_coding	green
ENSG00000111799	COL12A1	protein_coding	pink
ENSG00000111843	TMEM14C	protein_coding	blue
ENSG00000112077	RHAG	protein_coding	brown
ENSG00000112212	TSPO2	protein_coding	brown
ENSG00000112276	BVES	protein_coding	magenta
ENSG00000112293	GPLD1	protein_coding	brown
ENSG00000112299	VNN1	protein_coding	brown
ENSG00000112769	LAMA4	protein_coding	pink
ENSG00000113525	IL5	protein_coding	blue
ENSG00000114019	AMOTL2	protein_coding	pink
ENSG00000114270	COL7A1	protein_coding	red
ENSG00000114395	CYB561D2	protein_coding	midnightblue
ENSG00000114547	ROPN1B	protein_coding	blue
ENSG00000114646	CSPG5	protein_coding	pink
ENSG00000114698	PLSCR4	protein_coding	brown
ENSG00000114853	ZBTB47	protein_coding	turquoise
ENSG00000114854	TNNC1	protein_coding	brown
ENSG00000115008	IL1A	protein_coding	purple
ENSG00000115129	TP53I3	protein_coding	turquoise
ENSG00000115138	POMC	protein_coding	cyan
ENSG00000115286	NDUFS7	protein_coding	blue
ENSG00000115318	LOXL3	protein_coding	turquoise
ENSG00000115325	DOK1	protein_coding	turquoise
ENSG00000115353	TACR1	protein_coding	blue
ENSG00000115380	EFEMP1	protein_coding	black
ENSG00000115414	FN1	protein_coding	pink
ENSG00000115461	IGFBP5	protein_coding	pink
ENSG00000115523	GNLY	protein_coding	green
ENSG00000115718	PROC	protein_coding	red
ENSG00000116254	CHD5	protein_coding	cyan
ENSG00000116667	C1orf21	protein_coding	green
ENSG00000116990	MYCL	protein_coding	turquoise
ENSG00000117091	CD48	protein_coding	blue
ENSG00000117114	ADGRL2	protein_coding	pink
ENSG00000117122	MFAP2	protein_coding	green
ENSG00000117215	PLA2G2D	protein_coding	brown
ENSG00000117281	CD160	protein_coding	green
ENSG00000117407	ARTN	protein_coding	cyan
ENSG00000117480	FAAH	protein_coding	turquoise
ENSG00000117501	MROH9	protein_coding	green
ENSG00000117519	CNN3	protein_coding	brown
ENSG00000117560	FASLG	protein_coding	green
ENSG00000117650	NEK2	protein_coding	brown
ENSG00000118004	COLEC11	protein_coding	salmon
ENSG00000118113	MMP8	protein_coding	purple
ENSG00000118523	CTGF	protein_coding	greenyellow
ENSG00000118804	STBD1	protein_coding	turquoise
ENSG00000119508	NR4A3	protein_coding	green
ENSG00000119632	IFI27L2	protein_coding	blue
ENSG00000119915	ELOVL3	protein_coding	lightcyan
ENSG00000120055	C10orf95	lincRNA	red
ENSG00000120279	MYCT1	protein_coding	black
ENSG00000120645	IQSEC3	protein_coding	purple
ENSG00000120664	SPG20-AS1	antisense	brown
ENSG00000120738	EGR1	protein_coding	blue
ENSG00000121064	SCPEP1	protein_coding	turquoise
ENSG00000121552	CSTA	protein_coding	greenyellow
ENSG00000121594	CD80	protein_coding	turquoise
ENSG00000121933	TMIGD3	protein_coding	greenyellow
ENSG00000122176	FMOD	protein_coding	brown
ENSG00000122574	WIPF3	protein_coding	yellow
ENSG00000122641	INHBA	protein_coding	purple
ENSG00000122711	SPINK4	protein_coding	black
ENSG00000122872	ARL4AP1	processed_pseudogene	blue
ENSG00000123009	NME2P1	processed_pseudogene	brown
ENSG00000123095	BHLHE41	protein_coding	brown
ENSG00000123191	ATP7B	protein_coding	red
ENSG00000123838	C4BPA	protein_coding	pink
ENSG00000124092	CTCFL	protein_coding	turquoise
ENSG00000124102	PI3	protein_coding	turquoise
ENSG00000124107	SLPI	protein_coding	blue
ENSG00000124116	WFDC3	protein_coding	green
ENSG00000124302	CHST8	protein_coding	purple
ENSG00000124343	XG	protein_coding	blue
ENSG00000124429	POF1B	protein_coding	brown
ENSG00000124440	HIF3A	protein_coding	grey
ENSG00000124469	CEACAM8	protein_coding	purple
ENSG00000124613	ZNF391	protein_coding	blue
ENSG00000124657	OR2B6	protein_coding	pink
ENSG00000124749	COL21A1	protein_coding	tan
ENSG00000124882	EREG	protein_coding	green
ENSG00000125148	MT2A	protein_coding	green
ENSG00000125498	KIR2DL1	protein_coding	green
ENSG00000125534	PPDPF	protein_coding	tan
ENSG00000125551	PLGLB2	protein_coding	yellow
ENSG00000125618	PAX8	protein_coding	salmon
ENSG00000125740	FOSB	protein_coding	cyan
ENSG00000125804	FAM182A	processed_transcript	turquoise
ENSG00000126010	GRPR	protein_coding	cyan
ENSG00000126262	FFAR2	protein_coding	turquoise
ENSG00000126464	PRR12	protein_coding	salmon
ENSG00000126500	FLRT1	protein_coding	salmon
ENSG00000126522	ASL	protein_coding	turquoise
ENSG00000126759	CFP	protein_coding	turquoise
ENSG00000126838	PZP	protein_coding	turquoise
ENSG00000127252	HRASLS	protein_coding	black
ENSG00000127325	BEST3	protein_coding	brown
ENSG00000128242	GAL3ST1	protein_coding	red
ENSG00000128274	A4GALT	protein_coding	brown
ENSG00000128283	CDC42EP1	protein_coding	turquoise
ENSG00000128285	MCHR1	protein_coding	black
ENSG00000128591	FLNC	protein_coding	pink
ENSG00000128965	CHAC1	protein_coding	midnightblue
ENSG00000129682	FGF13	protein_coding	turquoise
ENSG00000130055	GDPD2	protein_coding	green
ENSG00000130176	CNN1	protein_coding	salmon
ENSG00000130202	PVRL2	protein_coding	turquoise
ENSG00000130234	ACE2	protein_coding	green
ENSG00000130396	MLLT4	protein_coding	turquoise
ENSG00000130429	ARPC1B	protein_coding	turquoise
ENSG00000130433	CACNG6	protein_coding	midnightblue
ENSG00000130545	CRB3	protein_coding	salmon
ENSG00000130558	OLFM1	protein_coding	turquoise
ENSG00000130598	TNNI2	protein_coding	turquoise
ENSG00000130600	H19	processed_transcript	greenyellow
ENSG00000130656	HBZ	protein_coding	yellow
ENSG00000130707	ASS1	protein_coding	black
ENSG00000130748	TMEM160	protein_coding	magenta
ENSG00000130755	GMFG	protein_coding	blue
ENSG00000130881	LRP3	protein_coding	turquoise
ENSG00000130950	NUTM2F	protein_coding	lightcyan
ENSG00000131095	GFAP	protein_coding	cyan
ENSG00000131097	HIGD1B	protein_coding	blue
ENSG00000131386	GALNT15	protein_coding	turquoise
ENSG00000131398	KCNC3	protein_coding	red
ENSG00000131401	NAPSB	transcribed_unprocessed_pseudogene	midnightblue
ENSG00000131721	RHOXF2	protein_coding	magenta
ENSG00000131885	KRT17P1	transcribed_unprocessed_pseudogene	grey60
ENSG00000132170	PPARG	protein_coding	turquoise
ENSG00000132204	LINC00470	lincRNA	green
ENSG00000132321	IQCA1	protein_coding	brown
ENSG00000132470	ITGB4	protein_coding	turquoise
ENSG00000132681	ATP1A4	protein_coding	salmon
ENSG00000132688	NES	protein_coding	pink
ENSG00000132821	VSTM2L	protein_coding	magenta
ENSG00000132965	ALOX5AP	protein_coding	greenyellow
ENSG00000133055	MYBPH	protein_coding	red
ENSG00000133067	LGR6	protein_coding	green
ENSG00000133101	CCNA1	protein_coding	turquoise
ENSG00000133169	BEX1	protein_coding	brown
ENSG00000133317	LGALS12	protein_coding	midnightblue
ENSG00000133739	LRRCC1	protein_coding	lightcyan
ENSG00000134138	MEIS2	protein_coding	black
ENSG00000134184	GSTM1	protein_coding	salmon
ENSG00000134256	CD101	protein_coding	turquoise
ENSG00000134376	CRB1	protein_coding	brown
ENSG00000134539	KLRD1	protein_coding	green
ENSG00000134545	KLRC1	protein_coding	green
ENSG00000134548	SPX	protein_coding	greenyellow
ENSG00000134551	PRH2	protein_coding	blue
ENSG00000134668	SPOCD1	protein_coding	purple
ENSG00000134780	DAGLA	protein_coding	turquoise
ENSG00000134827	TCN1	protein_coding	purple
ENSG00000134871	COL4A2	protein_coding	magenta
ENSG00000134940	ACRV1	protein_coding	black
ENSG00000135111	TBX3	protein_coding	green
ENSG00000135220	UGT2A3	protein_coding	blue
ENSG00000135226	UGT2B28	protein_coding	salmon
ENSG00000135253	KCP	protein_coding	red
ENSG00000135298	ADGRB3	protein_coding	pink
ENSG00000135324	MRAP2	protein_coding	black
ENSG00000135338	LCA5	protein_coding	brown
ENSG00000135750	KCNK1	protein_coding	brown
ENSG00000135845	PIGC	protein_coding	purple
ENSG00000136274	NACAD	protein_coding	blue
ENSG00000136379	ABHD17C	protein_coding	brown
ENSG00000136531	SCN2A	protein_coding	pink
ENSG00000136546	SCN7A	protein_coding	black
ENSG00000136826	KLF4	protein_coding	turquoise
ENSG00000136830	FAM129B	protein_coding	turquoise
ENSG00000136867	SLC31A2	protein_coding	purple
ENSG00000136931	NR5A1	protein_coding	brown
ENSG00000136938	ANP32B	protein_coding	brown
ENSG00000136939	OR1L4	protein_coding	brown
ENSG00000137166	FOXP4	protein_coding	salmon
ENSG00000137204	SLC22A7	protein_coding	lightcyan
ENSG00000137267	TUBB2A	protein_coding	tan
ENSG00000137285	TUBB2B	protein_coding	black
ENSG00000137331	IER3	protein_coding	turquoise
ENSG00000137441	FGFBP2	protein_coding	green
ENSG00000137460	FHDC1	protein_coding	brown
ENSG00000137474	MYO7A	protein_coding	turquoise
ENSG00000137573	SULF1	protein_coding	black
ENSG00000137634	NXPE4	protein_coding	midnightblue
ENSG00000137648	TMPRSS4	protein_coding	midnightblue
ENSG00000137693	YAP1	protein_coding	pink
ENSG00000137801	THBS1	protein_coding	blue
ENSG00000137821	LRRC49	protein_coding	blue
ENSG00000137878	GCOM1	protein_coding	blue
ENSG00000137959	IFI44L	protein_coding	brown
ENSG00000137965	IFI44	protein_coding	brown
ENSG00000138316	ADAMTS14	protein_coding	green
ENSG00000138646	HERC5	protein_coding	brown
ENSG00000138755	CXCL9	protein_coding	cyan
ENSG00000138759	FRAS1	protein_coding	brown
ENSG00000138769	CDKL2	protein_coding	black
ENSG00000138792	ENPEP	protein_coding	pink
ENSG00000139044	B4GALNT3	protein_coding	turquoise
ENSG00000139194	RBP5	protein_coding	yellow
ENSG00000139354	GAS2L3	protein_coding	brown
ENSG00000139567	ACVRL1	protein_coding	turquoise
ENSG00000139572	GPR84	protein_coding	purple
ENSG00000139629	GALNT6	protein_coding	turquoise
ENSG00000139926	FRMD6	protein_coding	pink
ENSG00000139985	ADAM21	protein_coding	blue
ENSG00000140057	AK7	protein_coding	brown
ENSG00000140105	WARS	protein_coding	turquoise
ENSG00000140285	FGF7	protein_coding	magenta
ENSG00000140297	GCNT3	protein_coding	grey60
ENSG00000140403	DNAJA4	protein_coding	brown
ENSG00000140937	CDH11	protein_coding	black
ENSG00000141371	C17orf64	protein_coding	turquoise
ENSG00000141437	SLC25A52	protein_coding	magenta
ENSG00000141505	ASGR1	protein_coding	turquoise
ENSG00000141574	SECTM1	protein_coding	turquoise
ENSG00000141579	ZNF750	protein_coding	salmon
ENSG00000141622	RNF165	protein_coding	green
ENSG00000141756	FKBP10	protein_coding	pink
ENSG00000142156	COL6A1	protein_coding	pink
ENSG00000142405	NLRP12	protein_coding	turquoise
ENSG00000142512	SIGLEC10	protein_coding	midnightblue
ENSG00000142583	SLC2A5	protein_coding	purple
ENSG00000142794	NBPF3	protein_coding	black
ENSG00000142798	HSPG2	protein_coding	purple
ENSG00000142871	CYR61	protein_coding	greenyellow
ENSG00000143061	IGSF3	protein_coding	yellow
ENSG00000143107	FNDC7	protein_coding	brown
ENSG00000143185	XCL2	protein_coding	pink
ENSG00000143194	MAEL	protein_coding	green
ENSG00000143333	RGS16	protein_coding	brown
ENSG00000143369	ECM1	protein_coding	salmon
ENSG00000143537	ADAM15	protein_coding	turquoise
ENSG00000143546	S100A8	protein_coding	blue
ENSG00000143570	SLC39A1	protein_coding	turquoise
ENSG00000143627	PKLR	protein_coding	cyan
ENSG00000143847	PPFIA4	protein_coding	purple
ENSG00000144035	NAT8	protein_coding	turquoise
ENSG00000144036	EXOC6B	protein_coding	brown
ENSG00000144061	NPHP1	protein_coding	turquoise
ENSG00000144130	NT5DC4	protein_coding	red
ENSG00000144290	SLC4A10	protein_coding	green
ENSG00000144366	GULP1	protein_coding	brown
ENSG00000144452	ABCA12	protein_coding	green
ENSG00000144460	NYAP2	protein_coding	magenta
ENSG00000144485	HES6	protein_coding	brown
ENSG00000144488	ESPNL	protein_coding	salmon
ENSG00000144644	GADL1	protein_coding	red
ENSG00000144645	OSBPL10	protein_coding	blue
ENSG00000144792	ZNF660	protein_coding	turquoise
ENSG00000144810	COL8A1	protein_coding	pink
ENSG00000144824	PHLDB2	protein_coding	green
ENSG00000144891	AGTR1	protein_coding	brown
ENSG00000144962	SPATA16	protein_coding	green
ENSG00000145002	FAM86B2	protein_coding	greenyellow
ENSG00000145063	AC062028.1	lincRNA	red
ENSG00000145087	STXBP5L	protein_coding	tan
ENSG00000145113	MUC4	protein_coding	greenyellow
ENSG00000145244	CORIN	protein_coding	green
ENSG00000145384	FABP2	protein_coding	greenyellow
ENSG00000145423	SFRP2	protein_coding	brown
ENSG00000145506	NKD2	protein_coding	brown
ENSG00000145692	BHMT	protein_coding	grey60
ENSG00000145721	LIX1	protein_coding	blue
ENSG00000145794	MEGF10	protein_coding	turquoise
ENSG00000145945	FAM50B	protein_coding	turquoise
ENSG00000146122	DAAM2	protein_coding	purple
ENSG00000146374	RSPO3	protein_coding	greenyellow
ENSG00000146530	VWDE	protein_coding	purple
ENSG00000146674	IGFBP3	protein_coding	pink
ENSG00000146755	TRIM50	protein_coding	tan
ENSG00000147145	LPAR4	protein_coding	red
ENSG00000147206	NXF3	protein_coding	grey
ENSG00000147488	ST18	protein_coding	purple
ENSG00000147689	FAM83A	protein_coding	brown
ENSG00000147697	GSDMC	protein_coding	greenyellow
ENSG00000147813	NAPRT	protein_coding	turquoise
ENSG00000147862	NFIB	protein_coding	greenyellow
ENSG00000148180	GSN	protein_coding	turquoise
ENSG00000148215	OR5C1	protein_coding	cyan
ENSG00000148346	LCN2	protein_coding	purple
ENSG00000149294	NCAM1	protein_coding	green
ENSG00000149403	GRIK4	protein_coding	midnightblue
ENSG00000149516	MS4A3	protein_coding	purple
ENSG00000149761	NUDT22	protein_coding	midnightblue
ENSG00000150045	KLRF1	protein_coding	green
ENSG00000150175	FRMPD2B	unprocessed_pseudogene	turquoise
ENSG00000150337	FCGR1A	protein_coding	turquoise
ENSG00000150540	HNMT	protein_coding	turquoise
ENSG00000150556	LYPD6B	protein_coding	turquoise
ENSG00000150667	FSIP1	protein_coding	brown
ENSG00000150687	PRSS23	protein_coding	green
ENSG00000150773	PIH1D2	protein_coding	cyan
ENSG00000150783	TEX12	protein_coding	tan
ENSG00000151023	ENKUR	protein_coding	turquoise
ENSG00000151650	VENTX	protein_coding	red
ENSG00000151704	KCNJ1	protein_coding	yellow
ENSG00000151773	CCDC122	protein_coding	yellow
ENSG00000151789	ZNF385D	protein_coding	pink
ENSG00000151917	BEND6	protein_coding	brown
ENSG00000151967	SCHIP1	protein_coding	brown
ENSG00000152253	SPC25	protein_coding	brown
ENSG00000152463	OLAH	protein_coding	green
ENSG00000152583	SPARCL1	protein_coding	black
ENSG00000152661	GJA1	protein_coding	black
ENSG00000152672	CLEC4F	protein_coding	turquoise
ENSG00000152760	TCTEX1D1	protein_coding	purple
ENSG00000152952	PLOD2	protein_coding	greenyellow
ENSG00000152969	JAKMIP1	protein_coding	grey60
ENSG00000153002	CPB1	protein_coding	brown
ENSG00000153130	SCOC	protein_coding	yellow
ENSG00000153157	SYCP2L	protein_coding	turquoise
ENSG00000153823	PID1	protein_coding	turquoise
ENSG00000153902	LGI4	protein_coding	cyan
ENSG00000153904	DDAH1	protein_coding	turquoise
ENSG00000153993	SEMA3D	protein_coding	pink
ENSG00000154133	ROBO4	protein_coding	black
ENSG00000154277	UCHL1	protein_coding	pink
ENSG00000154529	CNTNAP3B	protein_coding	brown
ENSG00000154556	SORBS2	protein_coding	red
ENSG00000154645	CHODL	protein_coding	cyan
ENSG00000154655	L3MBTL4	protein_coding	blue
ENSG00000154678	PDE1C	protein_coding	magenta
ENSG00000154734	ADAMTS1	protein_coding	brown
ENSG00000154839	SKA1	protein_coding	brown
ENSG00000154864	PIEZO2	protein_coding	brown
ENSG00000155465	SLC7A7	protein_coding	turquoise
ENSG00000155980	KIF5A	protein_coding	turquoise
ENSG00000156113	KCNMA1	protein_coding	tan
ENSG00000156219	ART3	protein_coding	green
ENSG00000156395	SORCS3	protein_coding	black
ENSG00000156475	PPP2R2B	protein_coding	green
ENSG00000156504	FAM122B	protein_coding	turquoise
ENSG00000156564	LRFN2	protein_coding	turquoise
ENSG00000156575	PRG3	protein_coding	lightcyan
ENSG00000156959	LHFPL4	protein_coding	red
ENSG00000156966	B3GNT7	protein_coding	green
ENSG00000157064	NMNAT2	protein_coding	red
ENSG00000157168	NRG1	protein_coding	turquoise
ENSG00000157554	ERG	protein_coding	purple
ENSG00000158050	DUSP2	protein_coding	green
ENSG00000158062	UBXN11	protein_coding	turquoise
ENSG00000158113	LRRC43	protein_coding	turquoise
ENSG00000158125	XDH	protein_coding	red
ENSG00000158163	DZIP1L	protein_coding	purple
ENSG00000158246	FAM46B	protein_coding	green
ENSG00000158292	GPR153	protein_coding	green
ENSG00000158321	AUTS2	protein_coding	blue
ENSG00000158764	ITLN2	protein_coding	turquoise
ENSG00000158865	SLC5A11	protein_coding	yellow
ENSG00000159247	TUBBP5	transcribed_unprocessed_pseudogene	lightcyan
ENSG00000159496	RGL4	protein_coding	turquoise
ENSG00000159648	TEPP	protein_coding	salmon
ENSG00000159713	TPPP3	protein_coding	turquoise
ENSG00000159714	ZDHHC1	protein_coding	turquoise
ENSG00000159904	ZNF890P	transcribed_unprocessed_pseudogene	brown
ENSG00000160111	CPAMD8	protein_coding	turquoise
ENSG00000160161	CILP2	protein_coding	purple
ENSG00000160188	RSPH1	protein_coding	grey60
ENSG00000160282	FTCD	protein_coding	red
ENSG00000160307	S100B	protein_coding	purple
ENSG00000160321	ZNF208	protein_coding	black
ENSG00000160326	SLC2A6	protein_coding	turquoise
ENSG00000160446	ZDHHC12	protein_coding	blue
ENSG00000160471	COX6B2	protein_coding	yellow
ENSG00000160883	HK3	protein_coding	turquoise
ENSG00000161618	ALDH16A1	protein_coding	turquoise
ENSG00000161640	SIGLEC11	protein_coding	red
ENSG00000161681	SHANK1	protein_coding	salmon
ENSG00000161682	FAM171A2	protein_coding	red
ENSG00000161714	PLCD3	protein_coding	red
ENSG00000161944	ASGR2	protein_coding	turquoise
ENSG00000161955	TNFSF13	protein_coding	midnightblue
ENSG00000161970	RPL26	protein_coding	blue
ENSG00000162069	CCDC64B	protein_coding	red
ENSG00000162438	CTRC	protein_coding	tan
ENSG00000162444	RBP7	protein_coding	greenyellow
ENSG00000162572	SCNN1D	protein_coding	brown
ENSG00000162592	CCDC27	protein_coding	turquoise
ENSG00000162594	IL23R	protein_coding	turquoise
ENSG00000162620	LRRIQ3	protein_coding	red
ENSG00000162627	SNX7	protein_coding	pink
ENSG00000162641	AKNAD1	protein_coding	turquoise
ENSG00000162687	KCNT2	protein_coding	greenyellow
ENSG00000162722	TRIM58	protein_coding	brown
ENSG00000162733	DDR2	protein_coding	pink
ENSG00000162779	AXDND1	protein_coding	brown
ENSG00000163069	SGCB	protein_coding	turquoise
ENSG00000163092	XIRP2	protein_coding	pink
ENSG00000163218	PGLYRP4	protein_coding	turquoise
ENSG00000163220	S100A9	protein_coding	blue
ENSG00000163221	S100A12	protein_coding	blue
ENSG00000163430	FSTL1	protein_coding	pink
ENSG00000163431	LMOD1	protein_coding	brown
ENSG00000163485	ADORA1	protein_coding	red
ENSG00000163491	NEK10	protein_coding	blue
ENSG00000163508	EOMES	protein_coding	green
ENSG00000163564	PYHIN1	protein_coding	green
ENSG00000163576	EFHB	protein_coding	brown
ENSG00000163637	PRICKLE2	protein_coding	greenyellow
ENSG00000163645	ERICH6	protein_coding	cyan
ENSG00000163646	CLRN1	protein_coding	brown
ENSG00000163661	PTX3	protein_coding	purple
ENSG00000163666	HESX1	protein_coding	purple
ENSG00000163689	C3orf67	protein_coding	brown
ENSG00000163958	ZDHHC19	protein_coding	blue
ENSG00000164035	EMCN	protein_coding	black
ENSG00000164047	CAMP	protein_coding	purple
ENSG00000164123	C4orf45	protein_coding	lightcyan
ENSG00000164176	EDIL3	protein_coding	brown
ENSG00000164265	SCGB3A2	protein_coding	black
ENSG00000164283	ESM1	protein_coding	greenyellow
ENSG00000164362	TERT	protein_coding	red
ENSG00000164385	LINC01600	lincRNA	purple
ENSG00000164405	UQCRQ	protein_coding	blue
ENSG00000164465	DCBLD1	protein_coding	turquoise
ENSG00000164509	IL31RA	protein_coding	yellow
ENSG00000164619	BMPER	protein_coding	pink
ENSG00000164621	SMAD5-AS1	antisense	turquoise
ENSG00000164692	COL1A2	protein_coding	pink
ENSG00000164821	DEFA4	protein_coding	purple
ENSG00000164877	MICALL2	protein_coding	magenta
ENSG00000164879	CA3	protein_coding	brown
ENSG00000165059	PRKACG	protein_coding	turquoise
ENSG00000165061	ZMAT4	protein_coding	green
ENSG00000165066	NKX6-3	protein_coding	purple
ENSG00000165076	PRSS37	protein_coding	blue
ENSG00000165140	FBP1	protein_coding	turquoise
ENSG00000165152	TMEM246	protein_coding	turquoise
ENSG00000165171	WBSCR27	protein_coding	midnightblue
ENSG00000165182	CXorf58	protein_coding	turquoise
ENSG00000165204	OR1K1	protein_coding	brown
ENSG00000165238	WNK2	protein_coding	grey
ENSG00000165309	ARMC3	protein_coding	black
ENSG00000165457	FOLR2	protein_coding	turquoise
ENSG00000165462	PHOX2A	protein_coding	tan
ENSG00000165548	TMEM63C	protein_coding	red
ENSG00000165633	VSTM4	protein_coding	green
ENSG00000165655	ZNF503	protein_coding	magenta
ENSG00000165685	TMEM52B	protein_coding	purple
ENSG00000165695	AK8	protein_coding	yellow
ENSG00000165868	HSPA12A	protein_coding	grey60
ENSG00000165886	UBTD1	protein_coding	turquoise
ENSG00000165895	ARHGAP42	protein_coding	brown
ENSG00000165899	OTOGL	protein_coding	black
ENSG00000165949	IFI27	protein_coding	brown
ENSG00000165996	HACD1	protein_coding	yellow
ENSG00000166033	HTRA1	protein_coding	pink
ENSG00000166147	FBN1	protein_coding	pink
ENSG00000166268	MYRFL	protein_coding	greenyellow
ENSG00000166317	SYNPO2L	protein_coding	yellow
ENSG00000166349	RAG1	protein_coding	brown
ENSG00000166510	CCDC68	protein_coding	brown
ENSG00000166530	HSBP1P2	processed_pseudogene	lightcyan
ENSG00000166741	NNMT	protein_coding	black
ENSG00000166793	YPEL4	protein_coding	brown
ENSG00000166831	RBPMS2	protein_coding	red
ENSG00000166897	ELFN2	protein_coding	brown
ENSG00000166920	C15orf48	protein_coding	brown
ENSG00000167034	NKX3-1	protein_coding	green
ENSG00000167136	ENDOG	protein_coding	red
ENSG00000167191	GPRC5B	protein_coding	turquoise
ENSG00000167244	IGF2	protein_coding	brown
ENSG00000167306	MYO5B	protein_coding	turquoise
ENSG00000167371	PRRT2	protein_coding	turquoise
ENSG00000167419	LPO	protein_coding	yellow
ENSG00000167618	LAIR2	protein_coding	green
ENSG00000167633	KIR3DL1	protein_coding	green
ENSG00000167653	PSCA	protein_coding	midnightblue
ENSG00000167748	KLK1	protein_coding	yellow
ENSG00000167779	IGFBP6	protein_coding	pink
ENSG00000167800	TBX10	protein_coding	red
ENSG00000167850	CD300C	protein_coding	turquoise
ENSG00000167861	HID1	protein_coding	black
ENSG00000167925	GHDC	protein_coding	green
ENSG00000168078	PBK	protein_coding	brown
ENSG00000168079	SCARA5	protein_coding	brown
ENSG00000168229	PTGDR	protein_coding	green
ENSG00000168282	MGAT2	protein_coding	red
ENSG00000168389	MFSD2A	protein_coding	turquoise
ENSG00000168454	TXNDC2	protein_coding	red
ENSG00000168542	COL3A1	protein_coding	pink
ENSG00000168589	DYNLRB2	protein_coding	cyan
ENSG00000168765	GSTM4	protein_coding	midnightblue
ENSG00000168772	CXXC4	protein_coding	black
ENSG00000168811	IL12A	protein_coding	blue
ENSG00000168874	ATOH8	protein_coding	yellow
ENSG00000168903	BTNL3	protein_coding	turquoise
ENSG00000168916	ZNF608	protein_coding	midnightblue
ENSG00000168952	STXBP6	protein_coding	black
ENSG00000169020	ATP5I	protein_coding	blue
ENSG00000169026	MFSD7	protein_coding	turquoise
ENSG00000169085	C8orf46	protein_coding	yellow
ENSG00000169184	MN1	protein_coding	red
ENSG00000169245	CXCL10	protein_coding	black
ENSG00000169246	NPIPB3	protein_coding	green
ENSG00000169385	RNASE2	protein_coding	yellow
ENSG00000169397	RNASE3	protein_coding	lightcyan
ENSG00000169583	CLIC3	protein_coding	green
ENSG00000169607	CKAP2L	protein_coding	greenyellow
ENSG00000169627	BOLA2B	protein_coding	purple
ENSG00000169692	AGPAT2	protein_coding	turquoise
ENSG00000169760	NLGN1	protein_coding	black
ENSG00000169908	TM4SF1	protein_coding	greenyellow
ENSG00000169994	MYO7B	protein_coding	red
ENSG00000170091	HMP19	protein_coding	red
ENSG00000170128	GPR25	protein_coding	green
ENSG00000170190	SLC16A5	protein_coding	turquoise
ENSG00000170262	MRAP	protein_coding	green
ENSG00000170298	LGALS9B	protein_coding	green
ENSG00000170312	CDK1	protein_coding	greenyellow
ENSG00000170396	ZNF804A	protein_coding	turquoise
ENSG00000170448	NFXL1	protein_coding	green
ENSG00000170458	CD14	protein_coding	turquoise
ENSG00000170522	ELOVL6	protein_coding	brown
ENSG00000170590	LINC00266-3	lincRNA	blue
ENSG00000170801	HTRA3	protein_coding	turquoise
ENSG00000170909	OSCAR	protein_coding	turquoise
ENSG00000170927	PKHD1	protein_coding	red
ENSG00000170961	HAS2	protein_coding	magenta
ENSG00000170962	PDGFD	protein_coding	green
ENSG00000170967	DDI1	protein_coding	green
ENSG00000171016	PYGO1	protein_coding	brown
ENSG00000171044	XKR6	protein_coding	blue
ENSG00000171243	SOSTDC1	protein_coding	midnightblue
ENSG00000171357	LURAP1	protein_coding	purple
ENSG00000171451	DSEL	protein_coding	yellow
ENSG00000171476	HOPX	protein_coding	pink
ENSG00000171532	NEUROD2	protein_coding	yellow
ENSG00000171596	NMUR1	protein_coding	green
ENSG00000171722	C1orf111	protein_coding	yellow
ENSG00000171724	VAT1L	protein_coding	brown
ENSG00000171786	NHLH1	protein_coding	red
ENSG00000171840	NINJ2	protein_coding	black
ENSG00000171848	RRM2	protein_coding	purple
ENSG00000171860	C3AR1	protein_coding	greenyellow
ENSG00000171999	OR52P2P	unitary_pseudogene	yellow
ENSG00000172014	ANKRD20A4	protein_coding	black
ENSG00000172179	PRL	protein_coding	pink
ENSG00000172232	AZU1	protein_coding	purple
ENSG00000172247	C1QTNF4	protein_coding	red
ENSG00000172301	COPRS	protein_coding	green
ENSG00000172380	GNG12	protein_coding	pink
ENSG00000172458	IL17D	protein_coding	black
ENSG00000172460	PRSS30P	unitary_pseudogene	green
ENSG00000172602	RND1	protein_coding	salmon
ENSG00000172752	COL6A5	protein_coding	brown
ENSG00000172901	LVRN	protein_coding	purple
ENSG00000172927	MYEOV	protein_coding	green
ENSG00000172967	XKR3	protein_coding	blue
ENSG00000172986	GXYLT2	protein_coding	lightcyan
ENSG00000172987	HPSE2	protein_coding	magenta
ENSG00000173068	BNC2	protein_coding	green
ENSG00000173083	HPSE	protein_coding	turquoise
ENSG00000173258	ZNF483	protein_coding	black
ENSG00000173269	MMRN2	protein_coding	black
ENSG00000173369	C1QB	protein_coding	green
ENSG00000173391	OLR1	protein_coding	purple
ENSG00000173578	XCR1	protein_coding	blue
ENSG00000173621	LRFN4	protein_coding	red
ENSG00000173626	TRAPPC3L	protein_coding	black
ENSG00000173678	SPDYE2B	protein_coding	red
ENSG00000174233	ADCY6	protein_coding	cyan
ENSG00000174358	SLC6A19	protein_coding	brown
ENSG00000174469	CNTNAP2	protein_coding	blue
ENSG00000174473	GALNTL6	protein_coding	turquoise
ENSG00000174482	LINGO2	protein_coding	green
ENSG00000174607	UGT8	protein_coding	black
ENSG00000174640	SLCO2A1	protein_coding	pink
ENSG00000174837	ADGRE1	protein_coding	green
ENSG00000175084	DES	protein_coding	purple
ENSG00000175164	ABO	protein_coding	purple
ENSG00000175170	FAM182B	protein_coding	turquoise
ENSG00000175265	GOLGA8A	protein_coding	blue
ENSG00000175267	VWA3A	protein_coding	blue
ENSG00000175294	CATSPER1	protein_coding	turquoise
ENSG00000175311	ANKS4B	protein_coding	salmon
ENSG00000175352	NRIP3	protein_coding	brown
ENSG00000175497	DPP10	protein_coding	brown
ENSG00000175513	TSGA10IP	protein_coding	tan
ENSG00000175779	C15orf53	protein_coding	cyan
ENSG00000175793	SFN	protein_coding	yellow
ENSG00000175820	CCDC168	protein_coding	magenta
ENSG00000175899	A2M	protein_coding	turquoise
ENSG00000175985	PLEKHD1	protein_coding	red
ENSG00000176177	ENTHD1	protein_coding	pink
ENSG00000176244	ACBD7	protein_coding	yellow
ENSG00000176320	RP11-404O13.5	lincRNA	turquoise
ENSG00000176402	GJC3	protein_coding	black
ENSG00000176641	RNF152	protein_coding	brown
ENSG00000176769	TCERG1L	protein_coding	salmon
ENSG00000177098	SCN4B	protein_coding	grey60
ENSG00000177144	NUDT4P1	processed_pseudogene	red
ENSG00000177191	B3GNT8	protein_coding	turquoise
ENSG00000177238	TRIM72	protein_coding	red
ENSG00000177301	KCNA2	protein_coding	salmon
ENSG00000177324	BEND2	protein_coding	black
ENSG00000177359	OVOS2	protein_coding	green
ENSG00000177462	OR2T8	protein_coding	brown
ENSG00000177570	SAMD12	protein_coding	yellow
ENSG00000177674	AGTRAP	protein_coding	turquoise
ENSG00000177725	CTD-2530N21.5	sense_overlapping	magenta
ENSG00000178031	ADAMTSL1	protein_coding	pink
ENSG00000178429	RPS3AP5	processed_pseudogene	brown
ENSG00000178440	LINC00843	lincRNA	blue
ENSG00000178462	TUBAL3	protein_coding	cyan
ENSG00000178464	CTD-2192J16.15	processed_pseudogene	midnightblue
ENSG00000178636	RP11-455G16.1	transcribed_processed_pseudogene	blue
ENSG00000178752	FAM132B	protein_coding	brown
ENSG00000178789	CD300LB	protein_coding	turquoise
ENSG00000179058	C9orf50	protein_coding	turquoise
ENSG00000179082	C9orf106	lincRNA	turquoise
ENSG00000179163	FUCA1	protein_coding	blue
ENSG00000179304	FAM156B	protein_coding	lightcyan
ENSG00000179314	WSCD1	protein_coding	red
ENSG00000179344	HLA-DQB1	protein_coding	brown
ENSG00000179388	EGR3	protein_coding	blue
ENSG00000179455	MKRN3	protein_coding	salmon
ENSG00000179542	SLITRK4	protein_coding	turquoise
ENSG00000179598	PLD6	protein_coding	magenta
ENSG00000179750	APOBEC3B	protein_coding	yellow
ENSG00000179841	AKAP5	protein_coding	turquoise
ENSG00000179862	CITED4	protein_coding	pink
ENSG00000179869	ABCA13	protein_coding	purple
ENSG00000180015	RP11-756P10.3	processed_pseudogene	blue
ENSG00000180061	TMEM150B	protein_coding	turquoise
ENSG00000180071	ANKRD18A	protein_coding	purple
ENSG00000180155	LYNX1	protein_coding	green
ENSG00000180229	HERC2P3	transcribed_unprocessed_pseudogene	brown
ENSG00000180422	LINC00304	lincRNA	black
ENSG00000180525	PRR26	protein_coding	blue
ENSG00000180535	BHLHA15	protein_coding	grey
ENSG00000180537	RNF182	protein_coding	turquoise
ENSG00000180539	C9orf139	antisense	turquoise
ENSG00000180592	SKIDA1	protein_coding	black
ENSG00000180644	PRF1	protein_coding	green
ENSG00000180739	S1PR5	protein_coding	green
ENSG00000180758	GPR157	protein_coding	turquoise
ENSG00000180801	ARSJ	protein_coding	pink
ENSG00000180855	ZNF443	protein_coding	red
ENSG00000180891	CUEDC1	protein_coding	turquoise
ENSG00000180913	OR56B3P	unprocessed_pseudogene	blue
ENSG00000180914	OXTR	protein_coding	cyan
ENSG00000180999	C1orf105	protein_coding	purple
ENSG00000181085	MAPK15	protein_coding	red
ENSG00000181109	OR52P1P	unitary_pseudogene	black
ENSG00000181264	TMEM136	protein_coding	black
ENSG00000181616	OR52H1	protein_coding	yellow
ENSG00000181847	TIGIT	protein_coding	green
ENSG00000181963	OR52K2	protein_coding	yellow
ENSG00000182035	ADIG	protein_coding	red
ENSG00000182168	UNC5C	protein_coding	green
ENSG00000182175	RGMA	protein_coding	lightcyan
ENSG00000182224	CYB5D1	protein_coding	red
ENSG00000182230	FAM153B	protein_coding	turquoise
ENSG00000182253	SYNM	protein_coding	yellow
ENSG00000182333	LIPF	protein_coding	brown
ENSG00000182463	TSHZ2	protein_coding	tan
ENSG00000182492	BGN	protein_coding	black
ENSG00000182557	SPNS3	protein_coding	turquoise
ENSG00000182586	LINC00334	lincRNA	red
ENSG00000182685	BRICD5	protein_coding	turquoise
ENSG00000182704	TSKU	protein_coding	black
ENSG00000182718	ANXA2	protein_coding	turquoise
ENSG00000182782	HCAR2	protein_coding	turquoise
ENSG00000182901	RGS7	protein_coding	midnightblue
ENSG00000182912	TSPEAR-AS2	antisense	yellow
ENSG00000183011	NAA38	protein_coding	blue
ENSG00000183090	FREM3	protein_coding	turquoise
ENSG00000183092	BEGAIN	protein_coding	turquoise
ENSG00000183117	CSMD1	protein_coding	green
ENSG00000183199	HSP90AB3P	processed_pseudogene	brown
ENSG00000183230	CTNNA3	protein_coding	greenyellow
ENSG00000183246	RIMBP3C	protein_coding	lightcyan
ENSG00000183310	OR2T34	protein_coding	black
ENSG00000183336	BOLA2	protein_coding	tan
ENSG00000183458	RP11-958N24.1	transcribed_unprocessed_pseudogene	blue
ENSG00000183542	KLRC4	protein_coding	green
ENSG00000183607	GKN2	protein_coding	lightcyan
ENSG00000183615	FAM167B	protein_coding	pink
ENSG00000183638	RP1L1	protein_coding	pink
ENSG00000183662	FAM19A1	protein_coding	turquoise
ENSG00000183682	BMP8A	protein_coding	tan
ENSG00000183762	KREMEN1	protein_coding	turquoise
ENSG00000183779	ZNF703	protein_coding	red
ENSG00000183837	PNMA3	protein_coding	salmon
ENSG00000183889	AC138969.4	protein_coding	green
ENSG00000184060	ADAP2	protein_coding	turquoise
ENSG00000184221	OLIG1	protein_coding	turquoise
ENSG00000184292	TACSTD2	protein_coding	purple
ENSG00000184304	PRKD1	protein_coding	green
ENSG00000184368	MAP7D2	protein_coding	cyan
ENSG00000184492	FOXD4L1	protein_coding	greenyellow
ENSG00000184731	FAM110C	protein_coding	green
ENSG00000184956	MUC6	protein_coding	red
ENSG00000184979	USP18	protein_coding	brown
ENSG00000185010	F8	protein_coding	turquoise
ENSG00000185041	RP11-321E2.6	processed_pseudogene	red
ENSG00000185155	MIXL1	protein_coding	green
ENSG00000185215	TNFAIP2	protein_coding	red
ENSG00000185272	RBM11	protein_coding	salmon
ENSG00000185275	CD24P4	processed_pseudogene	turquoise
ENSG00000185499	MUC1	protein_coding	midnightblue
ENSG00000185523	SPATA45	protein_coding	magenta
ENSG00000185559	DLK1	protein_coding	turquoise
ENSG00000185561	TLCD2	protein_coding	magenta
ENSG00000185615	PDIA2	protein_coding	yellow
ENSG00000185697	MYBL1	protein_coding	green
ENSG00000185710	SMG1P4	transcribed_unprocessed_pseudogene	brown
ENSG00000185736	ADARB2	protein_coding	tan
ENSG00000185745	IFIT1	protein_coding	brown
ENSG00000185761	ADAMTSL5	protein_coding	grey
ENSG00000185864	NPIPB4	protein_coding	blue
ENSG00000185897	FFAR3	protein_coding	blue
ENSG00000185920	PTCH1	protein_coding	turquoise
ENSG00000185933	CALHM1	protein_coding	blue
ENSG00000186076	RP11-887P2.3	processed_pseudogene	blue
ENSG00000186081	KRT5	protein_coding	blue
ENSG00000186105	LRRC70	protein_coding	pink
ENSG00000186118	TEX38	protein_coding	blue
ENSG00000186152	LILRP1	unprocessed_pseudogene	midnightblue
ENSG00000186188	FFAR4	protein_coding	yellow
ENSG00000186417	GLDN	protein_coding	purple
ENSG00000186777	ZNF732	protein_coding	yellow
ENSG00000186818	LILRB4	protein_coding	turquoise
ENSG00000187033	SAMD7	protein_coding	brown
ENSG00000187045	TMPRSS6	protein_coding	greenyellow
ENSG00000187054	TMPRSS11A	protein_coding	tan
ENSG00000187116	LILRA5	protein_coding	turquoise
ENSG00000187186	RP11-195F19.5	protein_coding	brown
ENSG00000187193	MT1X	protein_coding	yellow
ENSG00000187244	BCAM	protein_coding	tan
ENSG00000187391	MAGI2	protein_coding	black
ENSG00000187479	C11orf96	protein_coding	blue
ENSG00000187498	COL4A1	protein_coding	pink
ENSG00000187583	PLEKHN1	protein_coding	red
ENSG00000187653	TMSB4XP8	processed_pseudogene	blue
ENSG00000187672	ERC2	protein_coding	brown
ENSG00000187747	OR52B6	protein_coding	blue
ENSG00000187772	LIN28B	protein_coding	turquoise
ENSG00000187796	CARD9	protein_coding	turquoise
ENSG00000187808	SOWAHD	protein_coding	turquoise
ENSG00000187840	EIF4EBP1	protein_coding	midnightblue
ENSG00000187902	SHISA7	protein_coding	tan
ENSG00000187942	LDLRAD2	protein_coding	green
ENSG00000187950	OVCH1	protein_coding	black
ENSG00000187987	ZSCAN23	protein_coding	turquoise
ENSG00000188013	MEIS3P2	processed_pseudogene	cyan
ENSG00000188032	C19orf67	protein_coding	green
ENSG00000188037	CLCN1	protein_coding	red
ENSG00000188112	C6orf132	protein_coding	red
ENSG00000188186	LAMTOR4	protein_coding	blue
ENSG00000188243	COMMD6	protein_coding	yellow
ENSG00000188282	RUFY4	protein_coding	turquoise
ENSG00000188396	TCTEX1D4	protein_coding	red
ENSG00000188483	IER5L	protein_coding	turquoise
ENSG00000188486	H2AFX	protein_coding	magenta
ENSG00000188603	CLN3	protein_coding	turquoise
ENSG00000188643	S100A16	protein_coding	greenyellow
ENSG00000188693	CYP51A1-AS1	antisense	yellow
ENSG00000188738	FSIP2	protein_coding	red
ENSG00000188801	ZNF322P1	processed_pseudogene	black
ENSG00000188833	ENTPD8	protein_coding	grey
ENSG00000188856	RPSAP47	processed_pseudogene	pink
ENSG00000188886	ASTL	protein_coding	blue
ENSG00000188910	GJB3	protein_coding	red
ENSG00000188996	HUS1B	protein_coding	yellow
ENSG00000189013	KIR2DL4	protein_coding	green
ENSG00000189056	RELN	protein_coding	cyan
ENSG00000189127	ANKRD34B	protein_coding	turquoise
ENSG00000189143	CLDN4	protein_coding	turquoise
ENSG00000189212	DPY19L2P1	transcribed_unprocessed_pseudogene	greenyellow
ENSG00000189221	MAOA	protein_coding	turquoise
ENSG00000189223	PAX8-AS1	processed_transcript	salmon
ENSG00000189229	AC069277.2	lincRNA	turquoise
ENSG00000189253	TRIM64B	protein_coding	purple
ENSG00000189280	GJB5	protein_coding	green
ENSG00000189377	CXCL17	protein_coding	yellow
ENSG00000196132	MYT1	protein_coding	cyan
ENSG00000196154	S100A4	protein_coding	blue
ENSG00000196159	FAT4	protein_coding	green
ENSG00000196361	ELAVL3	protein_coding	cyan
ENSG00000196415	PRTN3	protein_coding	purple
ENSG00000196433	ASMT	protein_coding	brown
ENSG00000196472	RP13-644M16.4	transcribed_unprocessed_pseudogene	green
ENSG00000196581	AJAP1	protein_coding	turquoise
ENSG00000196611	MMP1	protein_coding	black
ENSG00000196656	AC004057.1	transcribed_processed_pseudogene	black
ENSG00000196735	HLA-DQA1	protein_coding	blue
ENSG00000196739	COL27A1	protein_coding	red
ENSG00000196917	HCAR1	protein_coding	black
ENSG00000196935	SRGAP1	protein_coding	blue
ENSG00000196946	ZNF705A	protein_coding	pink
ENSG00000196993	NPIPB9	protein_coding	lightcyan
ENSG00000197057	DTHD1	protein_coding	green
ENSG00000197067	OR2T32P	unprocessed_pseudogene	brown
ENSG00000197119	SLC25A29	protein_coding	turquoise
ENSG00000197134	ZNF257	protein_coding	yellow
ENSG00000197153	HIST1H3J	protein_coding	greenyellow
ENSG00000197249	SERPINA1	protein_coding	turquoise
ENSG00000197360	ZNF98	protein_coding	blue
ENSG00000197403	OR6N1	protein_coding	yellow
ENSG00000197472	ZNF695	protein_coding	green
ENSG00000197561	ELANE	protein_coding	purple
ENSG00000197582	GPX1P1	processed_pseudogene	purple
ENSG00000197599	CCDC154	protein_coding	yellow
ENSG00000197647	ZNF433	protein_coding	turquoise
ENSG00000197702	PARVA	protein_coding	pink
ENSG00000197705	KLHL14	protein_coding	turquoise
ENSG00000197921	HES5	protein_coding	tan
ENSG00000197927	C2orf27A	transcribed_unprocessed_pseudogene	yellow
ENSG00000197956	S100A6	protein_coding	turquoise
ENSG00000197977	ELOVL2	protein_coding	blue
ENSG00000198019	FCGR1B	protein_coding	turquoise
ENSG00000198077	CYP2A7	protein_coding	turquoise
ENSG00000198092	TMPRSS11F	protein_coding	brown
ENSG00000198108	CHSY3	protein_coding	green
ENSG00000198128	OR2L3	protein_coding	magenta
ENSG00000198155	ZNF876P	transcribed_unprocessed_pseudogene	lightcyan
ENSG00000198283	OR5B21	protein_coding	turquoise
ENSG00000198435	NRARP	protein_coding	brown
ENSG00000198454	PRR31	lincRNA	lightcyan
ENSG00000198502	HLA-DRB5	protein_coding	greenyellow
ENSG00000198574	SH2D1B	protein_coding	green
ENSG00000198610	AKR1C4	protein_coding	turquoise
ENSG00000198618	PPIAP22	processed_pseudogene	turquoise
ENSG00000198626	RYR2	protein_coding	black
ENSG00000198692	EIF1AY	protein_coding	cyan
ENSG00000198711	SSBP3-AS1	antisense	blue
ENSG00000198712	MT-CO2	protein_coding	pink
ENSG00000198732	SMOC1	protein_coding	pink
ENSG00000198736	MSRB1	protein_coding	turquoise
ENSG00000198753	PLXNB3	protein_coding	cyan
ENSG00000198763	MT-ND2	protein_coding	pink
ENSG00000198840	MT-ND3	protein_coding	pink
ENSG00000198848	CES1	protein_coding	turquoise
ENSG00000198888	MT-ND1	protein_coding	pink
ENSG00000198892	SHISA4	protein_coding	red
ENSG00000198899	MT-ATP6	protein_coding	pink
ENSG00000198929	NOS1AP	protein_coding	yellow
ENSG00000198947	DMD	protein_coding	red
ENSG00000198984	MIR345	miRNA	magenta
ENSG00000198995	MIR340	miRNA	brown
ENSG00000199036	MIR219A1	miRNA	grey
ENSG00000199047	MIR378A	miRNA	brown
ENSG00000199161	MIR126	miRNA	green
ENSG00000199179	MIRLET7I	miRNA	turquoise
ENSG00000199226	RNU6-50P	snRNA	turquoise
ENSG00000199248	RNU6-28P	snRNA	purple
ENSG00000199347	RNU5E-1	snRNA	brown
ENSG00000199370	U3	snoRNA	blue
ENSG00000199377	RNU5F-1	snRNA	blue
ENSG00000199436	SNORD9	snoRNA	greenyellow
ENSG00000199470	SNORA64	snoRNA	brown
ENSG00000199530	Y_RNA	misc_RNA	blue
ENSG00000199545	RNA5SP195	rRNA	grey60
ENSG00000199568	RNU5A-1	snRNA	brown
ENSG00000199598	RNU6-859P	snRNA	yellow
ENSG00000199627	RNU6-1010P	snRNA	yellow
ENSG00000199630	Y_RNA	misc_RNA	blue
ENSG00000199806	RNA5SP491	rRNA	cyan
ENSG00000199855	RNU6-490P	snRNA	turquoise
ENSG00000199881	Y_RNA	misc_RNA	blue
ENSG00000199886	RNU6-249P	snRNA	lightcyan
ENSG00000199895	Y_RNA	misc_RNA	blue
ENSG00000199979	Y_RNA	misc_RNA	blue
ENSG00000200065	Y_RNA	misc_RNA	tan
ENSG00000200087	SNORA73B	snoRNA	magenta
ENSG00000200152	RNU6-216P	snRNA	cyan
ENSG00000200164	Y_RNA	misc_RNA	magenta
ENSG00000200169	RNU5D-1	snRNA	brown
ENSG00000200201	Y_RNA	misc_RNA	blue
ENSG00000200247	RNU6-254P	snRNA	grey60
ENSG00000200257	RNU6-97P	snRNA	black
ENSG00000200269	RNU6-838P	snRNA	turquoise
ENSG00000200298	Y_RNA	misc_RNA	midnightblue
ENSG00000200304	RNU6-1255P	snRNA	turquoise
ENSG00000200354	SNORA71D	snoRNA	turquoise
ENSG00000200355	SNORA72	snoRNA	turquoise
ENSG00000200483	RNU6-1017P	snRNA	salmon
ENSG00000200522	RNU6-957P	snRNA	tan
ENSG00000200594	RNU6-824P	snRNA	turquoise
ENSG00000200685	Y_RNA	misc_RNA	midnightblue
ENSG00000200769	Y_RNA	misc_RNA	blue
ENSG00000200792	SNORA80A	snoRNA	magenta
ENSG00000200795	RNU4-1	snRNA	magenta
ENSG00000200830	RN7SKP134	misc_RNA	yellow
ENSG00000200953	Y_RNA	misc_RNA	turquoise
ENSG00000200998	Y_RNA	misc_RNA	green
ENSG00000201098	RNY1	misc_RNA	magenta
ENSG00000201113	RNU6-647P	snRNA	midnightblue
ENSG00000201184	RNU4-68P	snRNA	tan
ENSG00000201217	Y_RNA	misc_RNA	turquoise
ENSG00000201340	Y_RNA	misc_RNA	turquoise
ENSG00000201343	Y_RNA	misc_RNA	magenta
ENSG00000201367	RNU6-522P	snRNA	blue
ENSG00000201390	RNU6-1141P	snRNA	turquoise
ENSG00000201428	RN7SKP71	misc_RNA	magenta
ENSG00000201511	Y_RNA	misc_RNA	greenyellow
ENSG00000201519	RNU6-645P	snRNA	blue
ENSG00000201533	RN7SKP237	misc_RNA	purple
ENSG00000201800	Y_RNA	misc_RNA	turquoise
ENSG00000201863	SNORA51	snoRNA	pink
ENSG00000202008	Y_RNA	misc_RNA	green
ENSG00000202058	RN7SKP80	misc_RNA	magenta
ENSG00000202297	RNY3P12	misc_RNA	green
ENSG00000202354	RNY3	misc_RNA	magenta
ENSG00000202461	Y_RNA	misc_RNA	turquoise
ENSG00000202513	RNU6-805P	snRNA	midnightblue
ENSG00000202538	RNU4-2	snRNA	magenta
ENSG00000202569	MIR146B	miRNA	pink
ENSG00000203395	AC015969.3	antisense	turquoise
ENSG00000203780	FANK1	protein_coding	yellow
ENSG00000203797	DDO	protein_coding	red
ENSG00000203805	PLPP4	protein_coding	magenta
ENSG00000203811	HIST2H3C	protein_coding	greenyellow
ENSG00000203812	HIST2H2AA3	protein_coding	greenyellow
ENSG00000203989	RHOXF2B	protein_coding	turquoise
ENSG00000204001	LCN8	protein_coding	midnightblue
ENSG00000204021	LIPK	protein_coding	grey60
ENSG00000204262	COL5A2	protein_coding	pink
ENSG00000204291	COL15A1	protein_coding	greenyellow
ENSG00000204296	C6orf10	protein_coding	cyan
ENSG00000204301	NOTCH4	protein_coding	midnightblue
ENSG00000204345	CD300LD	protein_coding	blue
ENSG00000204385	SLC44A4	protein_coding	green
ENSG00000204472	AIF1	protein_coding	blue
ENSG00000204482	LST1	protein_coding	turquoise
ENSG00000204528	PSORS1C3	sense_intronic	red
ENSG00000204556	CTD-2514C3.1	unprocessed_pseudogene	turquoise
ENSG00000204610	TRIM15	protein_coding	brown
ENSG00000204644	ZFP57	protein_coding	blue
ENSG00000204764	RANBP17	protein_coding	yellow
ENSG00000204778	RP11-15J10.1	unprocessed_pseudogene	magenta
ENSG00000204789	ZNF204P	processed_pseudogene	magenta
ENSG00000204792	LINC01291	lincRNA	turquoise
ENSG00000204815	TTC25	protein_coding	brown
ENSG00000204839	MROH6	protein_coding	turquoise
ENSG00000204949	FAM83A-AS1	antisense	brown
ENSG00000204956	PCDHGA1	protein_coding	tan
ENSG00000204983	PRSS1	protein_coding	turquoise
ENSG00000205018	RP11-830F9.6	antisense	red
ENSG00000205090	TMEM240	protein_coding	salmon
ENSG00000205111	CDKL4	protein_coding	brown
ENSG00000205126	ACCSL	protein_coding	turquoise
ENSG00000205212	CCDC144NL	protein_coding	red
ENSG00000205220	PSMB10	protein_coding	blue
ENSG00000205221	VIT	protein_coding	green
ENSG00000205231	TTLL10-AS1	antisense	pink
ENSG00000205318	GCNT6	processed_pseudogene	midnightblue
ENSG00000205403	CFI	protein_coding	black
ENSG00000205445	KRTAP10-2	protein_coding	tan
ENSG00000205500	AC013472.3	processed_transcript	red
ENSG00000205544	TMEM256	protein_coding	blue
ENSG00000205578	POM121B	unprocessed_pseudogene	brown
ENSG00000205609	EIF3CL	protein_coding	lightcyan
ENSG00000205611	LINC01597	lincRNA	cyan
ENSG00000205663	RP11-706O15.5	lincRNA	pink
ENSG00000205670	SMIM11A	protein_coding	black
ENSG00000205809	KLRC2	protein_coding	green
ENSG00000205810	KLRC3	protein_coding	green
ENSG00000206047	DEFA1	protein_coding	purple
ENSG00000206052	DOK6	protein_coding	blue
ENSG00000206077	ZDHHC11B	protein_coding	turquoise
ENSG00000206549	PRSS50	protein_coding	purple
ENSG00000206582	Y_RNA	misc_RNA	turquoise
ENSG00000206585	RNVU1-7	snRNA	magenta
ENSG00000206604	RNU6-425P	snRNA	green
ENSG00000206629	RNU1-63P	snRNA	blue
ENSG00000206633	SNORA80B	snoRNA	magenta
ENSG00000206638	RNU6-672P	snRNA	tan
ENSG00000206652	RNU1-1	snRNA	magenta
ENSG00000206659	Y_RNA	misc_RNA	blue
ENSG00000206675	RNU6-32P	snRNA	turquoise
ENSG00000206687	RNU1-109P	snRNA	green
ENSG00000206695	RNU6-442P	snRNA	turquoise
ENSG00000206704	Y_RNA	misc_RNA	blue
ENSG00000206743	RNU6-484P	snRNA	turquoise
ENSG00000206756	Y_RNA	misc_RNA	blue
ENSG00000206762	RNU6-418P	snRNA	blue
ENSG00000206775	SNORD37	snoRNA	magenta
ENSG00000206808	Y_RNA	misc_RNA	grey60
ENSG00000206832	RNU6V	snRNA	cyan
ENSG00000206855	RNU6-571P	snRNA	blue
ENSG00000206859	RNU6-767P	snRNA	blue
ENSG00000206903	SNORA24	snoRNA	turquoise
ENSG00000206907	RNU6-1013P	snRNA	lightcyan
ENSG00000206926	RNU6-1024P	snRNA	lightcyan
ENSG00000206937	SNORA70B	snoRNA	yellow
ENSG00000206957	Y_RNA	misc_RNA	brown
ENSG00000206962	RNU6-74P	snRNA	magenta
ENSG00000206969	RNU6-1316P	snRNA	blue
ENSG00000207001	SNORD116-2	snoRNA	blue
ENSG00000207008	SNORA54	snoRNA	magenta
ENSG00000207021	Y_RNA	misc_RNA	blue
ENSG00000207082	RNU6-171P	snRNA	midnightblue
ENSG00000207091	Y_RNA	misc_RNA	blue
ENSG00000207093	SNORD116-8	snoRNA	grey60
ENSG00000207105	Y_RNA	misc_RNA	black
ENSG00000207117	Y_RNA	misc_RNA	yellow
ENSG00000207134	RNU6-106P	snRNA	blue
ENSG00000207136	RNU6-769P	snRNA	blue
ENSG00000207139	Y_RNA	misc_RNA	magenta
ENSG00000207144	RNU6-1297P	snRNA	green
ENSG00000207160	RNU6-1289P	snRNA	green
ENSG00000207245	SNORD116-29	snoRNA	pink
ENSG00000207298	RNU6-83P	snRNA	blue
ENSG00000207306	RNU6-1152P	snRNA	magenta
ENSG00000207333	RNU6-680P	snRNA	tan
ENSG00000207344	SNORA22	snoRNA	brown
ENSG00000207352	RNU6-540P	snRNA	blue
ENSG00000207359	RNU6-925P	snRNA	red
ENSG00000207362	RNU6-422P	snRNA	magenta
ENSG00000207386	Y_RNA	misc_RNA	yellow
ENSG00000207389	RNU1-4	snRNA	magenta
ENSG00000207401	Y_RNA	misc_RNA	tan
ENSG00000207412	RNU6-455P	snRNA	blue
ENSG00000207417	Y_RNA	misc_RNA	grey60
ENSG00000207445	SNORD15B	snoRNA	magenta
ENSG00000207468	SNORA19	snoRNA	blue
ENSG00000207525	Y_RNA	misc_RNA	tan
ENSG00000207554	MIR647	miRNA	red
ENSG00000207583	MIR606	miRNA	green
ENSG00000207696	MIR659	miRNA	turquoise
ENSG00000207704	MIR548AA1	miRNA	brown
ENSG00000207712	MIR627	miRNA	blue
ENSG00000207721	MIR186	miRNA	turquoise
ENSG00000207781	MIR625	miRNA	blue
ENSG00000207802	MIR646	miRNA	yellow
ENSG00000207839	MIR33B	miRNA	tan
ENSG00000207952	MIR624	miRNA	brown
ENSG00000207955	MIR219A2	lincRNA	salmon
ENSG00000208002	MIR643	miRNA	blue
ENSG00000208037	MIR320A	miRNA	black
ENSG00000208772	SNORD94	snoRNA	turquoise
ENSG00000208892	SNORA49	snoRNA	magenta
ENSG00000210135	MT-TN	Mt_tRNA	pink
ENSG00000210140	MT-TC	Mt_tRNA	midnightblue
ENSG00000210144	MT-TY	Mt_tRNA	midnightblue
ENSG00000210841	RNU6ATAC26P	snRNA	black
ENSG00000211459	MT-RNR1	Mt_rRNA	pink
ENSG00000211544	AC069286.1	miRNA	blue
ENSG00000211578	MIR766	miRNA	blue
ENSG00000211580	MIR769	miRNA	purple
ENSG00000211595	IGKJ3	IG_J_gene	pink
ENSG00000211642	IGLV10-54	IG_V_gene	black
ENSG00000211647	IGLV5-48	IG_V_gene	pink
ENSG00000211648	IGLV1-47	IG_V_gene	black
ENSG00000211649	IGLV7-46	IG_V_gene	black
ENSG00000211652	IGLV7-43	IG_V_gene	black
ENSG00000211659	IGLV3-25	IG_V_gene	black
ENSG00000211663	IGLV3-19	IG_V_gene	pink
ENSG00000211668	IGLV2-11	IG_V_gene	pink
ENSG00000211685	IGLC7	IG_C_gene	pink
ENSG00000211687	TRGJ2	TR_J_gene	turquoise
ENSG00000211688	TRGJP2	TR_J_gene	green
ENSG00000211690	TRGJ1	TR_J_gene	green
ENSG00000211695	TRGV9	TR_V_gene	green
ENSG00000211696	TRGV8	TR_V_gene	purple
ENSG00000211707	TRBV7-1	TR_V_gene	black
ENSG00000211717	TRBV10-1	TR_V_gene	black
ENSG00000211782	TRAV8-1	TR_V_gene	turquoise
ENSG00000211831	TRAJ61	TR_J_gene	green
ENSG00000211870	TRAJ19	TR_J_gene	blue
ENSG00000211880	TRAJ9	TR_J_gene	blue
ENSG00000211896	IGHG1	IG_C_gene	black
ENSG00000211914	IGHD6-19	IG_D_gene	pink
ENSG00000211917	IGHD3-16	IG_D_gene	blue
ENSG00000211934	IGHV1-2	IG_V_gene	turquoise
ENSG00000211970	IGHV4-61	IG_V_gene	turquoise
ENSG00000211973	IGHV1-69	IG_V_gene	greenyellow
ENSG00000212024	MIR550A3	miRNA	grey
ENSG00000212030	AP002498.1	miRNA	blue
ENSG00000212123	PRR22	protein_coding	red
ENSG00000212124	TAS2R19	protein_coding	magenta
ENSG00000212125	TAS2R15P	processed_pseudogene	magenta
ENSG00000212126	TAS2R50	protein_coding	pink
ENSG00000212195	U3	snoRNA	brown
ENSG00000212207	RNU6-1321P	snRNA	blue
ENSG00000212248	RNU6-750P	snRNA	cyan
ENSG00000212257	RNU6-1176P	snRNA	blue
ENSG00000212402	SNORA74B	snoRNA	pink
ENSG00000212440	SNORA75	snoRNA	blue
ENSG00000212443	SNORA53	snoRNA	brown
ENSG00000212452	SNORD69	snoRNA	grey
ENSG00000212464	SNORA12	snoRNA	brown
ENSG00000212497	RNA5SP465	rRNA	blue
ENSG00000212579	SNORA40	snoRNA	blue
ENSG00000212615	SNORD58	snoRNA	brown
ENSG00000212747	FAM127C	protein_coding	green
ENSG00000212907	MT-ND4L	protein_coding	pink
ENSG00000212939	RP1-29C18.10	lincRNA	yellow
ENSG00000213013	RPS15AP36	processed_pseudogene	black
ENSG00000213046	EEF1A1P32	unprocessed_pseudogene	magenta
ENSG00000213049	HNRNPA1P34	processed_pseudogene	turquoise
ENSG00000213071	LPAL2	transcribed_unprocessed_pseudogene	pink
ENSG00000213090	AC007256.5	processed_pseudogene	turquoise
ENSG00000213107	AHCYP5	processed_pseudogene	blue
ENSG00000213137	ARF1P2	processed_pseudogene	yellow
ENSG00000213197	AC012066.1	processed_pseudogene	yellow
ENSG00000213231	TCL1B	protein_coding	black
ENSG00000213244	HIST2H3DP1	unprocessed_pseudogene	pink
ENSG00000213253	RPL12P42	processed_pseudogene	black
ENSG00000213265	TSGA13	protein_coding	green
ENSG00000213279	RP1-29C18.9	lincRNA	salmon
ENSG00000213368	ST13P11	processed_pseudogene	turquoise
ENSG00000213406	ANXA2P1	processed_pseudogene	turquoise
ENSG00000213434	VTI1BP2	processed_pseudogene	blue
ENSG00000213438	YBX2P1	processed_pseudogene	red
ENSG00000213684	LDHBP2	processed_pseudogene	magenta
ENSG00000213755	RP11-342F17.1	processed_pseudogene	blue
ENSG00000213759	UGT2B11	protein_coding	tan
ENSG00000213763	ACTBP2	processed_pseudogene	red
ENSG00000213779	RP11-452G18.1	processed_pseudogene	brown
ENSG00000213809	KLRK1	protein_coding	green
ENSG00000213860	RPL21P75	processed_pseudogene	black
ENSG00000213866	YBX1P10	processed_pseudogene	brown
ENSG00000213885	RPL13AP7	processed_pseudogene	brown
ENSG00000213889	PPM1N	protein_coding	green
ENSG00000213920	MDP1	protein_coding	blue
ENSG00000213931	HBE1	protein_coding	cyan
ENSG00000213939	RP11-314A20.1	processed_pseudogene	purple
ENSG00000213956	RP11-269M20.1	processed_pseudogene	purple
ENSG00000213976	CTD-2561J22.2	unprocessed_pseudogene	red
ENSG00000213985	AC078899.1	processed_pseudogene	brown
ENSG00000214026	MRPL23	protein_coding	blue
ENSG00000214076	CPSF1P1	processed_pseudogene	tan
ENSG00000214110	LDHAP4	processed_pseudogene	yellow
ENSG00000214192	UBE2V1P2	processed_pseudogene	brown
ENSG00000214199	EEF1A1P12	processed_pseudogene	magenta
ENSG00000214212	C19orf38	protein_coding	turquoise
ENSG00000214243	AC004980.10	processed_pseudogene	magenta
ENSG00000214279	SCART1	unitary_pseudogene	salmon
ENSG00000214280	RP11-553K23.2	processed_pseudogene	lightcyan
ENSG00000214283	RAD51AP1P1	processed_pseudogene	turquoise
ENSG00000214321	CBX1P4	processed_pseudogene	pink
ENSG00000214351	OR1X5P	unprocessed_pseudogene	blue
ENSG00000214402	LCNL1	protein_coding	green
ENSG00000214491	SEC14L6	protein_coding	cyan
ENSG00000214511	HIGD1C	protein_coding	green
ENSG00000214558	RP11-74E24.2	processed_pseudogene	red
ENSG00000214652	ZNF727	protein_coding	turquoise
ENSG00000214760	RPL21P1	processed_pseudogene	purple
ENSG00000214776	RP11-726G1.1	transcribed_unprocessed_pseudogene	greenyellow
ENSG00000214843	ZFYVE9P2	processed_pseudogene	pink
ENSG00000214881	TMEM14DP	processed_pseudogene	magenta
ENSG00000214940	NPIPA8	protein_coding	black
ENSG00000214955	AP000318.2	lincRNA	yellow
ENSG00000215105	TTC3P1	processed_pseudogene	pink
ENSG00000215146	RP11-313J2.1	transcribed_unprocessed_pseudogene	turquoise
ENSG00000215208	KRT18P60	processed_pseudogene	yellow
ENSG00000215252	GOLGA8B	protein_coding	turquoise
ENSG00000215349	MRPL3P1	processed_pseudogene	black
ENSG00000215375	MYL5	protein_coding	green
ENSG00000215378	DEFT1P	unprocessed_pseudogene	greenyellow
ENSG00000215414	PSMA6P1	processed_pseudogene	cyan
ENSG00000215548	FRG1JP	unprocessed_pseudogene	brown
ENSG00000215869	RP11-364B6.2	transcribed_processed_pseudogene	cyan
ENSG00000215915	ATAD3C	protein_coding	midnightblue
ENSG00000215946	MIR941-1	miRNA	red
ENSG00000215996	AC017084.1	miRNA	purple
ENSG00000216285	RP11-490H24.5	processed_pseudogene	midnightblue
ENSG00000216331	HIST1H1PS1	unprocessed_pseudogene	salmon
ENSG00000216490	IFI30	protein_coding	turquoise
ENSG00000216921	AC131097.4	lincRNA	salmon
ENSG00000217130	RP3-375P9.2	processed_pseudogene	yellow
ENSG00000217181	RP11-360O19.5	processed_pseudogene	yellow
ENSG00000217231	RP3-340H11.2	processed_pseudogene	blue
ENSG00000217385	PSMC1P11	processed_pseudogene	green
ENSG00000217488	RP11-474L11.5	transcribed_processed_pseudogene	blue
ENSG00000217495	RP1-95L4.2	processed_pseudogene	yellow
ENSG00000217653	RP11-63K6.1	processed_pseudogene	greenyellow
ENSG00000217835	RP6-159A1.2	processed_pseudogene	blue
ENSG00000218227	RP11-889L3.1	processed_pseudogene	yellow
ENSG00000218233	NEPNP	unitary_pseudogene	magenta
ENSG00000218313	RP11-393I2.2	processed_pseudogene	blue
ENSG00000218631	RP3-395C13.1	processed_pseudogene	salmon
ENSG00000218819	TDRD15	protein_coding	blue
ENSG00000218868	CNN3P1	processed_pseudogene	yellow
ENSG00000218991	CCNG1P1	processed_pseudogene	green
ENSG00000219088	RP3-359N14.1	processed_pseudogene	magenta
ENSG00000219133	RP11-203F10.6	processed_pseudogene	greenyellow
ENSG00000219200	RNASEK	protein_coding	turquoise
ENSG00000219249	AMZ2P2	processed_pseudogene	blue
ENSG00000219284	RP11-151M7.1	unprocessed_pseudogene	tan
ENSG00000219507	FTH1P8	processed_pseudogene	brown
ENSG00000220201	ZGLP1	protein_coding	turquoise
ENSG00000220237	RPS24P12	processed_pseudogene	yellow
ENSG00000220418	TUBB3P1	processed_pseudogene	red
ENSG00000220494	YAP1P1	processed_pseudogene	red
ENSG00000220506	RP3-415N12.1	processed_pseudogene	turquoise
ENSG00000220600	RP3-509I19.6	transcribed_processed_pseudogene	blue
ENSG00000220685	RP11-530A18.1	processed_pseudogene	yellow
ENSG00000220749	RPL21P28	processed_pseudogene	yellow
ENSG00000220771	BOLA2P3	processed_pseudogene	brown
ENSG00000220793	RPL21P119	processed_pseudogene	greenyellow
ENSG00000220842	RP11-572P18.1	processed_pseudogene	blue
ENSG00000221030	AC010930.1	miRNA	blue
ENSG00000221031	CoTC_ribozyme	ribozyme	red
ENSG00000221132	AL035422.1	miRNA	cyan
ENSG00000221156	AC007551.1	miRNA	green
ENSG00000221214	MIR548E	miRNA	turquoise
ENSG00000221263	MIR548P	miRNA	grey60
ENSG00000221272	AC067742.1	miRNA	blue
ENSG00000221299	Z83826.1	miRNA	brown
ENSG00000221331	MIR548Q	miRNA	blue
ENSG00000221507	RNU6ATAC40P	snRNA	blue
ENSG00000221634	MIR1276	miRNA	lightcyan
ENSG00000221680	MIR1278	miRNA	green
ENSG00000221686	AC244205.1	miRNA	midnightblue
ENSG00000221716	SNORA11	snoRNA	brown
ENSG00000221789	AC130462.1	miRNA	midnightblue
ENSG00000221947	XKR9	protein_coding	turquoise
ENSG00000221957	KIR2DS4	polymorphic_pseudogene	green
ENSG00000222005	LINC01118	lincRNA	blue
ENSG00000222108	RNA5SP317	rRNA	blue
ENSG00000222133	AC003666.1	miRNA	grey
ENSG00000222145	SNORA73	snoRNA	greenyellow
ENSG00000222182	RNA5SP156	rRNA	red
ENSG00000222202	RNU4-26P	snRNA	magenta
ENSG00000222287	RNU6-1043P	snRNA	turquoise
ENSG00000222302	RNA5SP371	rRNA	yellow
ENSG00000222305	Y_RNA	misc_RNA	green
ENSG00000222570	AF216667.1	miRNA	blue
ENSG00000222610	RNU6-402P	snRNA	pink
ENSG00000222714	RN7SKP38	misc_RNA	yellow
ENSG00000222915	RNU6-564P	snRNA	red
ENSG00000223012	RN7SKP264	misc_RNA	turquoise
ENSG00000223042	RN7SKP161	misc_RNA	magenta
ENSG00000223060	Y_RNA	misc_RNA	red
ENSG00000223091	RNU6-981P	snRNA	grey60
ENSG00000223189	RNU6-177P	snRNA	green
ENSG00000223274	RNA5SP498	rRNA	blue
ENSG00000223284	RNU6-195P	snRNA	cyan
ENSG00000223298	RNY3P8	misc_RNA	brown
ENSG00000223343	RP13-131K19.2	antisense	cyan
ENSG00000223350	IGLV9-49	IG_V_gene	turquoise
ENSG00000223443	USP17L2	protein_coding	black
ENSG00000223511	RP13-297E16.4	lincRNA	turquoise
ENSG00000223534	HLA-DQB1-AS1	antisense	brown
ENSG00000223561	AC003090.1	lincRNA	turquoise
ENSG00000223571	DHRSX-IT1	sense_intronic	blue
ENSG00000223573	TINCR	lincRNA	black
ENSG00000223584	TVP23CP1	processed_pseudogene	yellow
ENSG00000223612	RP11-289I10.2	processed_pseudogene	red
ENSG00000223622	GSTA6P	unprocessed_pseudogene	black
ENSG00000223629	DEFA8P	unprocessed_pseudogene	greenyellow
ENSG00000223650	UHRF2P1	processed_pseudogene	midnightblue
ENSG00000223669	RP11-93B14.4	antisense	magenta
ENSG00000223685	LINC00571	lincRNA	brown
ENSG00000223688	RPS24P14	processed_pseudogene	yellow
ENSG00000223723	BX842568.2	processed_pseudogene	red
ENSG00000223779	RP11-403I13.4	unprocessed_pseudogene	turquoise
ENSG00000223849	RP11-80I15.1	processed_pseudogene	greenyellow
ENSG00000223861	RP11-74C1.2	processed_pseudogene	greenyellow
ENSG00000223881	RP11-553K8.2	lincRNA	grey60
ENSG00000223896	CCNJP2	processed_pseudogene	yellow
ENSG00000223907	LINC01226	lincRNA	yellow
ENSG00000223945	RP11-458I7.1	processed_pseudogene	greenyellow
ENSG00000223946	RP11-533O20.2	lincRNA	blue
ENSG00000223949	ROR1-AS1	antisense	blue
ENSG00000223965	ZNF587P1	processed_pseudogene	blue
ENSG00000223972	DDX11L1	transcribed_unprocessed_pseudogene	turquoise
ENSG00000224014	RP11-488L18.6	processed_pseudogene	tan
ENSG00000224097	RP11-472B18.1	transcribed_processed_pseudogene	blue
ENSG00000224137	AC079767.4	lincRNA	purple
ENSG00000224159	HMGB1P9	processed_pseudogene	yellow
ENSG00000224160	CICP10	processed_pseudogene	grey60
ENSG00000224185	SNX18P9	processed_pseudogene	lightcyan
ENSG00000224187	RP11-132N15.3	lincRNA	yellow
ENSG00000224257	VWC2L-IT1	sense_intronic	cyan
ENSG00000224273	AC005077.7	unprocessed_pseudogene	grey60
ENSG00000224307	RP11-344B5.2	lincRNA	midnightblue
ENSG00000224354	MTND2P5	processed_pseudogene	green
ENSG00000224389	C4B	protein_coding	greenyellow
ENSG00000224438	RPL23AP14	processed_pseudogene	green
ENSG00000224468	RP11-181K3.4	antisense	greenyellow
ENSG00000224523	RP13-52K8.1	unprocessed_pseudogene	yellow
ENSG00000224557	HLA-DPB2	transcribed_unprocessed_pseudogene	blue
ENSG00000224626	AC106053.1	lincRNA	turquoise
ENSG00000224649	AF124730.4	antisense	tan
ENSG00000224690	UBE2D3P3	processed_pseudogene	yellow
ENSG00000224725	CEP57L1P1	processed_pseudogene	brown
ENSG00000224769	MUC20P1	unprocessed_pseudogene	red
ENSG00000224775	BRAFP1	unprocessed_pseudogene	turquoise
ENSG00000224789	AC012363.4	antisense	grey
ENSG00000224837	GCSHP5	processed_pseudogene	magenta
ENSG00000224856	RP4-796I17.5	processed_pseudogene	grey60
ENSG00000224857	RP11-344P13.1	lincRNA	brown
ENSG00000224901	RP11-448G4.4	antisense	green
ENSG00000224903	AC005534.8	antisense	purple
ENSG00000224965	KCNC4-AS1	antisense	green
ENSG00000224973	LARGE-AS1	processed_transcript	yellow
ENSG00000224985	RP11-297K8.2	antisense	magenta
ENSG00000225008	RP13-228J13.6	processed_pseudogene	greenyellow
ENSG00000225014	KCTD9P1	transcribed_processed_pseudogene	brown
ENSG00000225039	LINC01058	lincRNA	turquoise
ENSG00000225043	RPL18AP2	processed_pseudogene	lightcyan
ENSG00000225062	CATIP-AS1	processed_transcript	turquoise
ENSG00000225079	FTH1P22	processed_pseudogene	green
ENSG00000225082	DAP3P1	unprocessed_pseudogene	blue
ENSG00000225091	SNORA71A	snoRNA	magenta
ENSG00000225099	ATP6V1E1P1	processed_pseudogene	brown
ENSG00000225133	MORF4L1P4	processed_pseudogene	blue
ENSG00000225138	CTD-2228K2.7	processed_transcript	red
ENSG00000225151	GOLGA2P7	transcribed_unprocessed_pseudogene	red
ENSG00000225159	NPM1P39	processed_pseudogene	pink
ENSG00000225230	AC008937.3	antisense	purple
ENSG00000225231	AC091814.2	lincRNA	cyan
ENSG00000225323	Z84721.4	unprocessed_pseudogene	red
ENSG00000225342	AC079630.4	antisense	blue
ENSG00000225345	SNX18P3	transcribed_unprocessed_pseudogene	yellow
ENSG00000225398	PGM5P4	unprocessed_pseudogene	green
ENSG00000225402	AC010878.3	processed_pseudogene	tan
ENSG00000225418	AKR1C5P	unprocessed_pseudogene	black
ENSG00000225431	AP001626.1	lincRNA	turquoise
ENSG00000225448	AC009477.7	processed_pseudogene	salmon
ENSG00000225483	RP11-38J22.2	processed_pseudogene	brown
ENSG00000225507	AC069282.6	processed_pseudogene	blue
ENSG00000225533	PAWRP1	processed_pseudogene	brown
ENSG00000225542	ZNF385D-AS1	antisense	pink
ENSG00000225573	RPL35P5	processed_pseudogene	magenta
ENSG00000225698	IGHV3-72	IG_V_gene	brown
ENSG00000225741	LL22NC03-88E1.17	unprocessed_pseudogene	purple
ENSG00000225746	SNHG23	lincRNA	greenyellow
ENSG00000225767	RP5-850O15.3	antisense	blue
ENSG00000225774	SIRPAP1	processed_pseudogene	brown
ENSG00000225779	RP4-603I14.3	processed_pseudogene	black
ENSG00000225832	RP3-348I23.3	processed_pseudogene	brown
ENSG00000225850	RP11-452K12.4	antisense	red
ENSG00000225854	RP11-569G9.7	processed_pseudogene	turquoise
ENSG00000225886	RP11-288L9.4	antisense	lightcyan
ENSG00000225914	XXbac-BPG154L12.4	antisense	purple
ENSG00000225956	RP5-1077I2.3	antisense	turquoise
ENSG00000225964	NRIR	antisense	brown
ENSG00000225981	AC102953.4	antisense	pink
ENSG00000225992	TRGVA	TR_V_pseudogene	green
ENSG00000226007	RP11-211N8.2	lincRNA	grey60
ENSG00000226048	YBX1P8	processed_pseudogene	yellow
ENSG00000226054	MEMO1P1	processed_pseudogene	lightcyan
ENSG00000226098	SEC11B	processed_pseudogene	brown
ENSG00000226137	BAIAP2-AS1	lincRNA	turquoise
ENSG00000226153	RP3-389A20.5	processed_pseudogene	grey
ENSG00000226155	AC124944.3	antisense	grey
ENSG00000226158	CLCP2	processed_pseudogene	blue
ENSG00000226191	CLK3P2	processed_pseudogene	tan
ENSG00000226252	RP1-18D14.7	antisense	brown
ENSG00000226258	GRM7-AS3	lincRNA	turquoise
ENSG00000226259	GTF2H2B	transcribed_unprocessed_pseudogene	turquoise
ENSG00000226272	ARHGAP26-AS1	antisense	yellow
ENSG00000226289	CDCA4P3	unprocessed_pseudogene	midnightblue
ENSG00000226321	CROCC2	protein_coding	red
ENSG00000226342	NMD3P1	processed_pseudogene	turquoise
ENSG00000226348	VN2R10P	unitary_pseudogene	greenyellow
ENSG00000226352	RP11-523H24.3	antisense	blue
ENSG00000226406	RBMX2P1	processed_pseudogene	green
ENSG00000226423	AC093642.4	lincRNA	purple
ENSG00000226435	ANKRD18DP	transcribed_unprocessed_pseudogene	black
ENSG00000226525	RPS7P10	processed_pseudogene	blue
ENSG00000226552	RP5-1092L12.2	processed_pseudogene	yellow
ENSG00000226599	RP11-136K14.3	lincRNA	blue
ENSG00000226608	FTLP3	processed_pseudogene	magenta
ENSG00000226617	RPL21P110	processed_pseudogene	brown
ENSG00000226644	RP11-128M1.1	lincRNA	brown
ENSG00000226647	RP11-336A10.2	antisense	turquoise
ENSG00000226648	PLCG1-AS1	antisense	green
ENSG00000226668	RP11-526D8.7	transcribed_unprocessed_pseudogene	grey60
ENSG00000226744	AC079781.5	processed_pseudogene	brown
ENSG00000226761	TAS2R46	protein_coding	pink
ENSG00000226789	AC110926.4	processed_pseudogene	blue
ENSG00000226807	MROH5	polymorphic_pseudogene	lightcyan
ENSG00000226839	MTND6P11	processed_pseudogene	green
ENSG00000226877	RP11-575L7.2	antisense	green
ENSG00000226945	RP11-564A8.4	processed_pseudogene	purple
ENSG00000226952	RP4-714D9.4	processed_pseudogene	blue
ENSG00000226986	RP11-543B16.2	processed_pseudogene	tan
ENSG00000227051	C14orf132	lincRNA	lightcyan
ENSG00000227060	LINC00629	lincRNA	brown
ENSG00000227063	RPL41P1	processed_pseudogene	blue
ENSG00000227081	RP11-543P15.1	processed_pseudogene	yellow
ENSG00000227082	CH17-437K3.1	lincRNA	brown
ENSG00000227097	RPS28P7	processed_pseudogene	green
ENSG00000227108	IGHD1-14	IG_D_gene	yellow
ENSG00000227170	AF178030.2	antisense	red
ENSG00000227187	RP11-6C10.1	processed_pseudogene	black
ENSG00000227191	TRGC2	TR_C_gene	turquoise
ENSG00000227195	MIR663AHG	processed_transcript	turquoise
ENSG00000227199	ST7-AS1	antisense	grey
ENSG00000227203	SUB1P1	processed_pseudogene	brown
ENSG00000227230	RP11-261C10.5	antisense	pink
ENSG00000227240	RP11-563D10.1	lincRNA	greenyellow
ENSG00000227242	NBPF13P	unprocessed_pseudogene	cyan
ENSG00000227347	HNRNPKP2	processed_pseudogene	brown
ENSG00000227394	AC007386.3	processed_pseudogene	blue
ENSG00000227403	AC009299.3	lincRNA	brown
ENSG00000227440	ATP5G1P4	processed_pseudogene	red
ENSG00000227470	AC073415.2	processed_pseudogene	black
ENSG00000227477	STK4-AS1	lincRNA	yellow
ENSG00000227498	AC018359.3	lincRNA	blue
ENSG00000227535	RP11-809N15.2	sense_overlapping	blue
ENSG00000227582	ADGRF5P1	transcribed_processed_pseudogene	midnightblue
ENSG00000227630	LINC01132	lincRNA	tan
ENSG00000227678	RP11-73O6.3	antisense	blue
ENSG00000227813	RP1-180M12.1	processed_pseudogene	red
ENSG00000227850	SEPT2P1	processed_pseudogene	brown
ENSG00000227863	AC002383.2	lincRNA	turquoise
ENSG00000227929	SRGAP3-AS3	antisense	blue
ENSG00000227973	PIN4P1	processed_pseudogene	brown
ENSG00000228065	LINC01515	lincRNA	salmon
ENSG00000228126	FALEC	lincRNA	green
ENSG00000228133	AC099684.1	antisense	red
ENSG00000228156	RP11-410N8.1	antisense	red
ENSG00000228158	TLE1P1	processed_pseudogene	cyan
ENSG00000228162	AC097713.3	lincRNA	greenyellow
ENSG00000228166	MTND1P11	unprocessed_pseudogene	green
ENSG00000228168	HNRNPA1P21	processed_pseudogene	black
ENSG00000228192	RP11-342M1.3	antisense	brown
ENSG00000228205	RP11-778D9.4	processed_pseudogene	magenta
ENSG00000228215	RP11-541F9.2	lincRNA	cyan
ENSG00000228253	MT-ATP8	protein_coding	pink
ENSG00000228292	RP11-220I1.4	processed_pseudogene	turquoise
ENSG00000228293	RP4-686C3.7	antisense	turquoise
ENSG00000228368	AC106873.4	antisense	greenyellow
ENSG00000228439	TSTD3	antisense	lightcyan
ENSG00000228444	RP11-173B14.4	sense_intronic	blue
ENSG00000228502	EEF1A1P11	processed_pseudogene	blue
ENSG00000228549	RP11-108M9.3	lincRNA	midnightblue
ENSG00000228570	NUTM2E	protein_coding	purple
ENSG00000228577	AC010731.2	antisense	blue
ENSG00000228614	RP13-476E20.1	antisense	turquoise
ENSG00000228625	RP11-1B20.1	antisense	lightcyan
ENSG00000228650	AC008940.1	lincRNA	lightcyan
ENSG00000228719	RP5-1119A7.14	lincRNA	midnightblue
ENSG00000228834	RP11-249L21.4	processed_pseudogene	brown
ENSG00000228923	AP000355.2	antisense	yellow
ENSG00000228966	HOMER2P1	processed_pseudogene	salmon
ENSG00000229000	SEPT7P8	processed_pseudogene	red
ENSG00000229052	RP11-386I23.1	transcribed_processed_pseudogene	blue
ENSG00000229056	AC020571.3	antisense	black
ENSG00000229097	CALM2P2	processed_pseudogene	blue
ENSG00000229206	RP11-397O4.1	lincRNA	blue
ENSG00000229294	RP5-1044H5.1	antisense	brown
ENSG00000229314	ORM1	protein_coding	turquoise
ENSG00000229388	RP11-442N24__B.1	lincRNA	blue
ENSG00000229390	MICD	unprocessed_pseudogene	green
ENSG00000229391	HLA-DRB6	transcribed_unprocessed_pseudogene	turquoise
ENSG00000229393	RP3-395M20.3	antisense	turquoise
ENSG00000229456	RLIMP1	processed_pseudogene	blue
ENSG00000229491	RP11-342D14.1	antisense	green
ENSG00000229497	AC005189.6	processed_pseudogene	greenyellow
ENSG00000229530	RP11-62C3.8	processed_pseudogene	cyan
ENSG00000229563	LINC01204	lincRNA	cyan
ENSG00000229586	TNPO1P3	processed_pseudogene	brown
ENSG00000229605	RP11-492M23.2	processed_pseudogene	brown
ENSG00000229676	ZNF492	protein_coding	brown
ENSG00000229690	MTCO2P1	processed_pseudogene	tan
ENSG00000229704	EIF2S2P2	processed_pseudogene	black
ENSG00000229721	RP11-252I14.1	processed_pseudogene	yellow
ENSG00000229724	OR2AQ1P	unprocessed_pseudogene	purple
ENSG00000229740	U91324.1	lincRNA	green
ENSG00000229757	RP4-738P11.4	processed_pseudogene	brown
ENSG00000229794	RP11-522L3.11	processed_pseudogene	green
ENSG00000229798	KRT18P26	processed_pseudogene	red
ENSG00000229807	XIST	lincRNA	cyan
ENSG00000229820	RP1-308E4.1	processed_pseudogene	blue
ENSG00000229914	RP11-404O13.4	processed_pseudogene	grey
ENSG00000229947	RP13-766D20.1	unitary_pseudogene	red
ENSG00000229948	B3GALNT1P1	processed_pseudogene	blue
ENSG00000230020	NHS-AS1	antisense	blue
ENSG00000230021	RP5-857K21.4	lincRNA	brown
ENSG00000230037	UBBP1	processed_pseudogene	red
ENSG00000230046	BIRC6-AS1	antisense	midnightblue
ENSG00000230076	AC016708.2	processed_pseudogene	purple
ENSG00000230104	AC018712.2	processed_pseudogene	yellow
ENSG00000230201	ATP6V0CP1	processed_pseudogene	salmon
ENSG00000230246	SPATA31C1	transcribed_unprocessed_pseudogene	pink
ENSG00000230289	RP11-334J6.6	antisense	yellow
ENSG00000230291	RP11-244J10.1	processed_pseudogene	yellow
ENSG00000230303	RP11-213G2.2	lincRNA	turquoise
ENSG00000230319	AL022476.2	antisense	brown
ENSG00000230330	HMGN2P3	processed_pseudogene	brown
ENSG00000230394	RP11-692P14.1	lincRNA	turquoise
ENSG00000230399	RBBP8P1	processed_pseudogene	blue
ENSG00000230415	RP5-902P8.10	lincRNA	red
ENSG00000230450	NEK2P4	processed_pseudogene	brown
ENSG00000230453	ANKRD18B	protein_coding	brown
ENSG00000230491	RP13-228J13.10	processed_pseudogene	brown
ENSG00000230563	RP5-828H9.1	lincRNA	yellow
ENSG00000230578	RP13-228J13.5	transcribed_unprocessed_pseudogene	yellow
ENSG00000230592	RPSAP8	processed_pseudogene	magenta
ENSG00000230593	AC090804.1	processed_pseudogene	blue
ENSG00000230629	RPS23P8	processed_pseudogene	midnightblue
ENSG00000230631	RP11-359N11.1	lincRNA	black
ENSG00000230657	PRB4	protein_coding	turquoise
ENSG00000230666	CEACAM22P	transcribed_unprocessed_pseudogene	green
ENSG00000230753	ZNF341-AS1	antisense	pink
ENSG00000230758	SNAP23P	processed_pseudogene	grey60
ENSG00000230817	LINC01362	lincRNA	turquoise
ENSG00000230836	LINC01293	lincRNA	turquoise
ENSG00000230891	LINC00692	processed_transcript	grey60
ENSG00000230910	RP3-525N10.2	antisense	pink
ENSG00000230951	GPS2P2	processed_pseudogene	midnightblue
ENSG00000230970	HHATL-AS1	antisense	grey
ENSG00000230986	DDX3P2	processed_pseudogene	turquoise
ENSG00000231027	AC079325.6	unprocessed_pseudogene	blue
ENSG00000231148	HMGB1P7	processed_pseudogene	turquoise
ENSG00000231158	PTP4A1P1	processed_pseudogene	brown
ENSG00000231167	YBX1P2	processed_pseudogene	magenta
ENSG00000231201	AF127577.11	antisense	blue
ENSG00000231205	ZNF826P	transcribed_unprocessed_pseudogene	green
ENSG00000231216	GS1-600G8.3	antisense	cyan
ENSG00000231222	ARF4P4	processed_pseudogene	black
ENSG00000231241	RPS3AP3	processed_pseudogene	blue
ENSG00000231245	C1DP1	processed_pseudogene	yellow
ENSG00000231249	ITPR1-AS1	antisense	green
ENSG00000231357	AC006028.11	processed_pseudogene	midnightblue
ENSG00000231364	RP11-413G15.1	lincRNA	turquoise
ENSG00000231412	CTC-490G23.2	lincRNA	yellow
ENSG00000231443	AC024937.6	processed_pseudogene	turquoise
ENSG00000231475	IGHV4-31	IG_V_gene	black
ENSG00000231508	RP11-452K12.6	processed_pseudogene	tan
ENSG00000231530	RP11-187A9.3	antisense	cyan
ENSG00000231548	OR55B1P	unitary_pseudogene	turquoise
ENSG00000231560	AC091814.3	lincRNA	red
ENSG00000231562	RP11-508N12.3	processed_pseudogene	greenyellow
ENSG00000231566	RP5-1158E12.3	lincRNA	red
ENSG00000231599	LINC01037	lincRNA	black
ENSG00000231646	FSIP2-AS1	antisense	red
ENSG00000231652	RP11-553A21.3	antisense	blue
ENSG00000231699	AC020550.7	processed_pseudogene	red
ENSG00000231739	GAPDHP59	processed_pseudogene	cyan
ENSG00000231789	PIK3CD-AS2	antisense	salmon
ENSG00000231799	RP13-93L13.2	processed_pseudogene	blue
ENSG00000231812	SNRPCP9	processed_pseudogene	blue
ENSG00000231840	AC073342.12	antisense	blue
ENSG00000231845	HMGB3P14	processed_pseudogene	blue
ENSG00000231861	OR5K2	protein_coding	green
ENSG00000231948	HS1BP3-IT1	sense_intronic	green
ENSG00000231952	DPY19L1P2	unprocessed_pseudogene	yellow
ENSG00000231965	AF131215.1	processed_pseudogene	blue
ENSG00000231991	ANXA2P2	processed_pseudogene	turquoise
ENSG00000231992	RP11-57H12.2	sense_intronic	red
ENSG00000231993	EP300-AS1	antisense	midnightblue
ENSG00000232036	GS1-115G20.2	processed_pseudogene	green
ENSG00000232053	AC009784.3	lincRNA	blue
ENSG00000232060	SLC4A1APP1	processed_pseudogene	magenta
ENSG00000232083	RPL31P7	processed_pseudogene	blue
ENSG00000232085	RP11-261C10.4	antisense	yellow
ENSG00000232096	YPEL5P1	processed_pseudogene	yellow
ENSG00000232150	ST13P4	processed_pseudogene	brown
ENSG00000232162	USP12-AS1	antisense	green
ENSG00000232166	RP4-799P18.5	processed_pseudogene	purple
ENSG00000232187	FTH1P7	processed_pseudogene	magenta
ENSG00000232190	RP11-134D3.1	lincRNA	midnightblue
ENSG00000232215	OR2L6P	unprocessed_pseudogene	turquoise
ENSG00000232217	FTLP8	processed_pseudogene	red
ENSG00000232218	RP1-149A16.16	unprocessed_pseudogene	blue
ENSG00000232254	CSF2RBP1	unprocessed_pseudogene	turquoise
ENSG00000232368	FTLP2	processed_pseudogene	greenyellow
ENSG00000232422	KNOP1P4	processed_pseudogene	blue
ENSG00000232457	SLC16A6P1	transcribed_unprocessed_pseudogene	brown
ENSG00000232467	TMA16P2	processed_pseudogene	turquoise
ENSG00000232486	RP11-18B3.2	processed_pseudogene	yellow
ENSG00000232487	RASA3-IT1	sense_intronic	salmon
ENSG00000232490	OSBPL10-AS1	antisense	blue
ENSG00000232599	RP1-161N10.1	processed_pseudogene	lightcyan
ENSG00000232615	CTD-2012J19.1	processed_pseudogene	midnightblue
ENSG00000232621	C4BPAP2	unprocessed_pseudogene	magenta
ENSG00000232628	RP11-365O16.3	sense_intronic	blue
ENSG00000232629	HLA-DQB2	protein_coding	pink
ENSG00000232682	RP11-388P9.2	antisense	turquoise
ENSG00000232684	ATP11A-AS1	antisense	yellow
ENSG00000232692	AP001596.6	antisense	yellow
ENSG00000232693	AC012370.2	sense_intronic	purple
ENSG00000232719	RP11-13J8.1	lincRNA	turquoise
ENSG00000232724	TRIM80P	unitary_pseudogene	tan
ENSG00000232732	AC073043.1	processed_transcript	turquoise
ENSG00000232739	RP11-25G10.2	antisense	blue
ENSG00000232742	RHOQP2	processed_pseudogene	turquoise
ENSG00000232792	FTH1P25	processed_pseudogene	blue
ENSG00000232795	SCAND3P1	processed_pseudogene	blue
ENSG00000232810	TNF	protein_coding	turquoise
ENSG00000232815	DUX4L50	unprocessed_pseudogene	lightcyan
ENSG00000232852	CICP4	processed_pseudogene	salmon
ENSG00000232855	AF131217.1	lincRNA	green
ENSG00000232879	RP11-544M22.3	processed_pseudogene	green
ENSG00000232927	USP12PY	processed_pseudogene	black
ENSG00000232949	AC002480.4	antisense	blue
ENSG00000232952	RP11-90H3.1	processed_pseudogene	brown
ENSG00000232959	RP11-332H17.1	antisense	green
ENSG00000232963	HMGN2P20	processed_pseudogene	blue
ENSG00000232973	CYP1B1-AS1	antisense	turquoise
ENSG00000232978	RP11-146N23.4	antisense	blue
ENSG00000233045	AC097523.1	processed_pseudogene	lightcyan
ENSG00000233087	AC073869.1	transcribed_processed_pseudogene	brown
ENSG00000233143	DIRC3-AS1	lincRNA	black
ENSG00000233186	KLF4P1	processed_pseudogene	blue
ENSG00000233223	AC113189.5	antisense	turquoise
ENSG00000233225	AC004987.9	processed_pseudogene	red
ENSG00000233236	AP001171.1	lincRNA	pink
ENSG00000233247	GS1-257G1.1	processed_pseudogene	brown
ENSG00000233250	RP3-339A18.6	antisense	yellow
ENSG00000233254	RPL21P134	processed_pseudogene	magenta
ENSG00000233286	MTND3P10	processed_pseudogene	grey60
ENSG00000233293	RP11-410N8.3	antisense	salmon
ENSG00000233355	CHRM3-AS2	antisense	grey
ENSG00000233365	RP4-655C5.4	lincRNA	turquoise
ENSG00000233411	RP11-104L21.2	sense_intronic	blue
ENSG00000233426	EIF3FP3	processed_pseudogene	midnightblue
ENSG00000233435	AGGF1P2	processed_pseudogene	black
ENSG00000233547	RP11-57H14.2	antisense	yellow
ENSG00000233608	TWIST2	protein_coding	green
ENSG00000233614	DDX11L10	transcribed_unprocessed_pseudogene	green
ENSG00000233646	OR52T1P	unprocessed_pseudogene	black
ENSG00000233693	RP11-506O24.1	antisense	salmon
ENSG00000233695	GAS6-AS1	antisense	salmon
ENSG00000233730	RP4-666F24.3	lincRNA	blue
ENSG00000233786	CDC27P1	processed_pseudogene	greenyellow
ENSG00000233820	RP11-535M15.2	transcribed_processed_pseudogene	pink
ENSG00000233828	CTC-242N15.1	lincRNA	blue
ENSG00000233840	PCDH9-AS4	antisense	green
ENSG00000233844	KCNQ5-IT1	sense_intronic	turquoise
ENSG00000233852	AC005304.1	lincRNA	lightcyan
ENSG00000233877	RP11-182I10.2	processed_pseudogene	blue
ENSG00000233888	MTCO2P17	unprocessed_pseudogene	magenta
ENSG00000233901	LINC01503	lincRNA	turquoise
ENSG00000233913	CTC-575D19.1	processed_pseudogene	black
ENSG00000233922	AL133493.2	lincRNA	black
ENSG00000233924	RPSAP13	processed_pseudogene	tan
ENSG00000233954	UQCRHL	protein_coding	red
ENSG00000233968	RP11-354E11.2	antisense	greenyellow
ENSG00000233974	RP11-823P9.3	processed_pseudogene	red
ENSG00000234005	GAPDHP22	processed_pseudogene	grey
ENSG00000234068	PAGE2	protein_coding	yellow
ENSG00000234099	MTND4P11	unprocessed_pseudogene	blue
ENSG00000234142	RP11-276E17.2	lincRNA	pink
ENSG00000234144	COX6CP13	processed_pseudogene	brown
ENSG00000234175	RP11-730A19.9	processed_pseudogene	brown
ENSG00000234199	LINC01191	lincRNA	lightcyan
ENSG00000234202	RP11-330C7.4	processed_pseudogene	yellow
ENSG00000234287	RP11-761N21.2	processed_pseudogene	yellow
ENSG00000234311	RP11-432J24.3	antisense	blue
ENSG00000234324	RPL9P2	processed_pseudogene	blue
ENSG00000234325	MRPS10P2	processed_pseudogene	blue
ENSG00000234332	BCAS2P2	processed_pseudogene	blue
ENSG00000234335	RPS4XP11	processed_pseudogene	magenta
ENSG00000234337	RP11-297L17.6	processed_pseudogene	red
ENSG00000234350	AC007405.4	lincRNA	brown
ENSG00000234377	RNF219-AS1	antisense	turquoise
ENSG00000234380	LINC01426	antisense	blue
ENSG00000234389	AC007278.3	sense_intronic	cyan
ENSG00000234406	AC004129.7	processed_pseudogene	green
ENSG00000234449	RP11-706O15.3	lincRNA	brown
ENSG00000234456	MAGI2-AS3	processed_transcript	greenyellow
ENSG00000234477	AC004231.2	antisense	yellow
ENSG00000234493	RHOXF1P1	transcribed_unprocessed_pseudogene	brown
ENSG00000234498	RPL13AP20	processed_pseudogene	turquoise
ENSG00000234579	AC009305.1	antisense	purple
ENSG00000234614	AL450992.2	antisense	purple
ENSG00000234618	RPSAP9	processed_pseudogene	green
ENSG00000234622	RP13-297E16.5	lincRNA	salmon
ENSG00000234629	WDR82P1	processed_pseudogene	brown
ENSG00000234630	LL22NC03-2H8.4	lincRNA	salmon
ENSG00000234636	MED14OS	antisense	green
ENSG00000234664	HMGN2P5	processed_pseudogene	turquoise
ENSG00000234665	RP11-262H14.3	lincRNA	grey
ENSG00000234707	RP11-745C15.2	antisense	green
ENSG00000234737	KRT18P15	processed_pseudogene	yellow
ENSG00000234797	RPS3AP6	processed_pseudogene	blue
ENSG00000234810	RP11-90C4.1	lincRNA	black
ENSG00000234825	XRCC6P2	processed_pseudogene	black
ENSG00000234851	RPL23AP42	processed_pseudogene	midnightblue
ENSG00000234854	LINC00676	antisense	blue
ENSG00000234884	CTA-407F11.8	antisense	turquoise
ENSG00000235035	AC007395.3	antisense	turquoise
ENSG00000235052	RP1-150O5.3	lincRNA	cyan
ENSG00000235095	RP11-1217F2.1	unprocessed_pseudogene	magenta
ENSG00000235174	RPL39P3	processed_pseudogene	yellow
ENSG00000235224	RP11-236P24.1	processed_pseudogene	grey60
ENSG00000235241	RP11-108M9.5	processed_pseudogene	red
ENSG00000235297	FAUP1	processed_pseudogene	red
ENSG00000235300	THRA1/BTR	antisense	turquoise
ENSG00000235332	RPSAP76	processed_pseudogene	midnightblue
ENSG00000235361	AC016292.1	antisense	blue
ENSG00000235424	SUMO2P10	processed_pseudogene	green
ENSG00000235445	XXbac-B476C20.14	sense_intronic	blue
ENSG00000235508	RPS2P7	processed_pseudogene	brown
ENSG00000235558	RP11-1198D22.1	unprocessed_pseudogene	pink
ENSG00000235768	BRD7P5	processed_pseudogene	turquoise
ENSG00000235770	LINC00607	lincRNA	brown
ENSG00000235834	RP1-60N8.1	sense_intronic	yellow
ENSG00000235888	AF064858.8	lincRNA	green
ENSG00000235912	RP1-159A19.3	processed_pseudogene	brown
ENSG00000235939	RP11-123B3.2	antisense	midnightblue
ENSG00000235979	AC004448.5	lincRNA	brown
ENSG00000236017	ASMTL-AS1	antisense	salmon
ENSG00000236030	LINC01036	lincRNA	greenyellow
ENSG00000236039	AC019117.2	lincRNA	brown
ENSG00000236041	COX6CP18	processed_pseudogene	blue
ENSG00000236115	RP11-62C3.6	antisense	green
ENSG00000236148	RPL23AP37	processed_pseudogene	blue
ENSG00000236170	IGHD1-1	IG_D_gene	salmon
ENSG00000236180	RP11-163G10.4	processed_pseudogene	tan
ENSG00000236209	AC104135.2	lincRNA	midnightblue
ENSG00000236266	RP3-467L1.4	antisense	tan
ENSG00000236296	GUSBP5	transcribed_processed_pseudogene	turquoise
ENSG00000236305	RP11-126L15.4	antisense	greenyellow
ENSG00000236333	TRHDE-AS1	processed_transcript	brown
ENSG00000236426	RP11-79M19.2	antisense	blue
ENSG00000236447	ATG10-IT1	sense_intronic	greenyellow
ENSG00000236457	AC130689.5	sense_intronic	greenyellow
ENSG00000236483	CTD-3105H18.8	unprocessed_pseudogene	yellow
ENSG00000236521	NPAP1P4	processed_pseudogene	blue
ENSG00000236525	AC007278.2	sense_intronic	green
ENSG00000236576	RP11-22B10.3	processed_pseudogene	blue
ENSG00000236618	PITPNA-AS1	antisense	red
ENSG00000236671	PRKG1-AS1	antisense	tan
ENSG00000236770	AC079325.5	unprocessed_pseudogene	blue
ENSG00000236785	SDR42E1P5	processed_pseudogene	green
ENSG00000236792	RP11-142L4.2	processed_pseudogene	yellow
ENSG00000236807	AC092066.6	processed_pseudogene	black
ENSG00000236824	BCYRN1	lincRNA	turquoise
ENSG00000236848	RPL23AP95	processed_pseudogene	turquoise
ENSG00000236871	LINC00106	lincRNA	salmon
ENSG00000236876	TMSB4XP1	processed_pseudogene	turquoise
ENSG00000236878	AC012363.7	processed_pseudogene	grey60
ENSG00000236882	LINC01554	lincRNA	purple
ENSG00000236894	RP11-128B16.3	lincRNA	blue
ENSG00000236940	RP11-98D18.7	processed_pseudogene	turquoise
ENSG00000236975	RP5-1065P14.2	lincRNA	red
ENSG00000236983	LINC00614	lincRNA	salmon
ENSG00000237003	RP4-612C19.1	processed_pseudogene	cyan
ENSG00000237004	ZNRF2P1	processed_pseudogene	magenta
ENSG00000237133	AC020594.5	antisense	blue
ENSG00000237149	ZNF503-AS2	antisense	turquoise
ENSG00000237152	DLEU7-AS1	antisense	black
ENSG00000237161	RP11-32B5.1	processed_pseudogene	magenta
ENSG00000237217	AC008074.5	processed_pseudogene	yellow
ENSG00000237226	RPS3AP39	processed_pseudogene	black
ENSG00000237272	OR51R1P	unitary_pseudogene	yellow
ENSG00000237294	EIF4BP9	processed_pseudogene	yellow
ENSG00000237300	MTCO1P19	processed_pseudogene	blue
ENSG00000237317	RP4-809F4.1	processed_pseudogene	cyan
ENSG00000237346	RP3-448I9.2	lincRNA	brown
ENSG00000237360	CHCHD4P2	processed_pseudogene	cyan
ENSG00000237361	TUSC8	lincRNA	yellow
ENSG00000237434	RP11-15P13.1	processed_pseudogene	blue
ENSG00000237473	RP11-324C10.1	lincRNA	greenyellow
ENSG00000237506	RPSAP15	processed_pseudogene	pink
ENSG00000237525	AC012668.2	lincRNA	brown
ENSG00000237541	HLA-DQA2	protein_coding	purple
ENSG00000237548	TTLL11-IT1	lincRNA	yellow
ENSG00000237550	RPL9P9	transcribed_processed_pseudogene	yellow
ENSG00000237604	AP001056.1	lincRNA	greenyellow
ENSG00000237609	AF064858.10	lincRNA	greenyellow
ENSG00000237674	GSTA7P	unprocessed_pseudogene	brown
ENSG00000237748	UQCRBP1	processed_pseudogene	turquoise
ENSG00000237756	RP11-77M5.1	lincRNA	blue
ENSG00000237803	LINC00211	lincRNA	tan
ENSG00000237828	PA2G4P1	processed_pseudogene	grey60
ENSG00000237846	RP11-216M21.1	processed_pseudogene	black
ENSG00000237853	NFIA-AS1	processed_transcript	green
ENSG00000237971	RP11-231N9.1	processed_pseudogene	turquoise
ENSG00000237977	EIF4HP2	processed_pseudogene	brown
ENSG00000237991	RPL35P1	processed_pseudogene	brown
ENSG00000238012	AC114752.1	lincRNA	blue
ENSG00000238015	RP4-641G12.3	processed_pseudogene	brown
ENSG00000238025	ZDHHC4P1	processed_pseudogene	lightcyan
ENSG00000238082	AC009948.7	processed_pseudogene	salmon
ENSG00000238090	AC006195.2	processed_pseudogene	blue
ENSG00000238103	RPL9P7	processed_pseudogene	yellow
ENSG00000238142	RP11-108M9.4	lincRNA	yellow
ENSG00000238151	MLLT10P1	processed_pseudogene	brown
ENSG00000238172	RPS2P35	processed_pseudogene	lightcyan
ENSG00000238222	MKRN4P	processed_pseudogene	magenta
ENSG00000238269	PAGE2B	protein_coding	yellow
ENSG00000238311	snoU13	snoRNA	green
ENSG00000238363	SNORA13	snoRNA	purple
ENSG00000238370	RNU7-103P	snRNA	magenta
ENSG00000238417	RNU7-63P	snRNA	purple
ENSG00000238447	RNU7-134P	snRNA	yellow
ENSG00000238460	AC068587.2	miRNA	cyan
ENSG00000238604	Y_RNA	misc_RNA	tan
[truncated: 1,359 more rows]
